# Supplementary material for: Impact of communication anxiety on L2 WTC of middle school students: Mediating effects of growth language mindset and language learning motivation
Source: PLoS One. 2025 Jan 14;20(1):e0304750. doi: 10.1371/journal.pone.0304750 (PMC11731871; doi:10.1371/journal.pone.0304750)
Supplement: S1 Dataset — (XLS) [file pone.0304750.s002.xls]

## Sheet: dataset Supporting Information
gender	age	yearsoflearning	grade	CA1	CA2	CA3	CA4	CA5	CA6	CA7	CA8	CA9	GLM1	GLM2	GLM3	GLM4	LLM1	LLM2	LLM3	LLM4	LLM5	LLM6	LLM7	WTC1	WTC2	WTC3	WTC4	WTC5
1	12	3	1	2	3	3	3	3	3	3	3	3	3	3	3	3	3	3	3	3	3	3	3	3	3	3	3	3
1	12	3	1	3	3	3	5	1	2	3	3	4	3	3	4	4	4	3	3	5	3	3	4	3	3	1	2	3
1	12	3	1	5	5	5	5	5	5	5	5	5	5	5	5	5	5	5	5	5	5	5	5	5	5	5	5	5
1	12	3	1	4	2	3	2	2	2	1	4	2	3	2	3	2	1	1	1	2	1	1	2	1	2	1	1	1
2	12	3	1	3	5	1	5	3	1	1	1	1	5	5	4	5	5	4	5	2	5	3	3	1	5	2	4	5
2	12	3	1	4	3	3	3	3	5	3	3	3	5	5	5	5	5	3	3	3	5	3	3	3	3	3	3	3
2	12	3	1	2	2	2	2	2	2	2	2	2	2	2	2	2	2	2	2	2	2	2	2	2	2	2	2	2
1	13	3	1	4	4	3	4	4	4	2	4	3	3	4	4	3	3	2	3	1	2	2	2	1	1	1	1	1
1	13	3	1	1	1	1	1	1	1	1	1	1	4	4	4	4	4	3	4	4	4	3	4	2	3	2	3	3
1	13	3	1	2	5	1	5	5	2	1	1	5	5	5	5	5	1	3	4	1	4	1	5	1	2	3	1	3
1	13	3	1	5	5	2	5	5	5	5	5	5	5	5	5	5	5	5	5	5	5	3	1	5	1	2	1	1
1	13	3	1	1	1	1	1	1	1	1	1	1	1	1	1	1	1	1	1	1	1	1	1	1	1	1	1	1
2	13	3	1	3	3	2	5	4	2	1	5	5	3	4	5	5	2	2	2	1	2	2	2	1	1	2	2	3
2	13	3	1	1	2	2	2	1	2	2	2	2	2	2	2	2	2	1	2	1	2	2	2	1	2	2	2	2
1	14	3	1	5	5	5	1	5	5	5	5	5	3	2	2	3	1	1	1	4	1	1	1	1	1	1	1	1
1	12	4	1	2	1	1	1	1	1	1	1	1	5	5	5	5	5	5	5	5	5	5	5	5	5	5	5	5
1	13	4	1	3	3	3	4	2	3	3	3	3	3	3	3	3	4	2	3	2	2	2	3	2	3	3	2	3
2	13	4	2	3	1	2	2	1	1	1	3	1	5	5	5	5	5	4	5	4	5	4	4	4	5	5	5	5
1	14	4	2	5	3	4	5	4	2	2	5	3	2	1	1	1	1	1	2	3	2	1	1	2	1	1	1	1
2	12	4	1	3	3	3	2	2	2	2	2	2	3	3	3	3	3	3	3	3	3	3	3	3	3	3	3	3
1	12	4	1	3	3	1	3	1	1	2	1	1	5	4	5	5	3	3	3	4	3	4	4	4	3	3	3	4
2	12	4	1	2	3	2	2	3	1	1	2	2	5	4	4	4	3	2	2	2	2	3	2	1	2	2	3	2
2	12	4	1	4	4	4	4	4	4	4	4	4	4	4	4	4	4	4	4	4	4	4	4	4	4	4	4	4
2	12	4	1	4	3	4	3	2	2	4	5	2	5	5	5	5	2	2	2	4	2	2	1	1	1	1	1	1
2	12	4	1	1	5	2	2	1	1	2	1	1	5	5	5	5	5	5	5	5	5	3	5	5	3	5	5	5
1	13	4	1	1	1	1	1	1	1	1	1	1	3	4	5	3	3	3	3	1	3	3	3	1	1	1	1	1
1	13	4	1	1	2	1	4	3	2	1	1	2	5	5	5	5	3	1	3	1	3	3	3	1	3	2	5	5
2	12	4	1	2	4	3	4	3	2	4	4	1	5	5	4	5	3	3	3	2	4	3	4	3	1	1	4	4
1	12	4	1	3	3	3	3	3	3	3	3	3	3	3	3	3	3	3	3	3	3	3	3	3	3	3	3	3
1	12	4	1	3	4	3	2	5	3	3	3	3	3	3	3	3	3	3	3	3	3	3	3	3	3	3	3	3
1	12	4	1	1	4	1	3	1	4	1	2	2	5	5	5	5	4	4	4	5	5	4	3	3	1	1	2	1
1	12	4	1	3	3	3	3	1	3	3	3	3	5	5	5	5	5	4	5	5	4	3	4	5	3	4	3	3
1	12	4	1	1	1	1	1	1	1	1	1	1	5	5	5	5	5	5	5	5	5	5	5	5	5	5	5	5
1	12	4	1	3	3	3	3	3	3	3	3	3	3	3	3	3	3	3	5	3	3	2	3	1	5	5	5	5
1	12	4	1	1	1	1	1	1	1	1	1	1	5	5	5	5	4	3	5	3	5	5	5	3	5	5	5	5
1	12	4	1	3	3	2	3	2	2	2	2	1	3	3	3	3	3	3	3	2	3	2	3	2	3	2	2	3
1	12	4	1	4	5	2	4	3	1	1	1	1	5	5	5	5	4	3	5	3	2	3	2	1	1	1	2	5
1	12	4	1	4	4	1	1	1	1	1	1	1	4	4	4	5	3	3	3	1	4	1	2	1	1	1	1	4
1	12	4	1	1	1	1	5	5	1	4	5	5	5	5	5	5	5	3	5	5	5	5	5	5	3	1	1	5
1	12	4	1	1	3	1	1	1	2	1	1	1	5	5	5	5	5	5	5	5	5	4	5	3	3	5	4	3
1	12	4	1	3	3	3	2	3	3	3	4	3	4	4	3	3	3	4	4	5	3	3	4	4	3	3	3	4
1	12	4	1	1	1	1	5	1	1	1	1	1	5	5	5	5	5	1	5	3	5	5	1	5	5	5	5	5
1	12	4	1	2	5	5	5	5	5	5	5	5	5	5	5	5	5	5	5	5	5	5	5	5	5	5	5	5
1	12	4	1	3	3	3	3	3	3	3	3	3	3	3	3	3	3	3	3	3	3	3	3	3	3	3	3	3
1	12	4	1	1	3	1	4	4	4	1	1	1	5	5	5	5	5	3	3	5	3	2	3	3	5	5	3	3
1	12	4	1	5	1	1	1	1	1	1	5	1	5	5	5	5	5	3	5	3	5	3	5	1	1	1	5	5
1	12	4	1	2	4	3	3	1	3	1	4	1	5	5	5	5	2	2	1	2	3	2	1	1	2	1	1	5
1	12	4	1	2	1	1	1	2	1	3	3	5	5	5	5	5	5	2	4	4	3	3	3	5	2	4	5	5
1	12	4	1	1	5	1	5	1	1	1	1	1	5	5	5	5	5	5	5	5	5	5	5	5	5	5	5	5
1	12	4	1	1	1	1	1	1	1	1	1	1	5	5	5	5	5	3	5	3	5	5	2	1	3	5	5	5
1	12	4	1	3	3	4	3	3	2	3	2	2	5	5	5	5	5	5	5	5	5	4	5	4	5	4	5	5
1	12	4	1	5	5	1	1	1	1	1	1	1	5	5	5	5	5	3	1	5	5	3	3	1	1	5	5	5
1	12	4	1	1	4	5	4	1	1	1	2	3	3	5	2	5	2	2	2	1	3	1	1	1	3	3	2	4
1	12	4	1	1	3	4	4	4	1	4	3	2	3	4	4	5	3	3	3	1	3	2	3	3	1	1	3	3
1	12	4	1	1	1	1	1	1	1	1	1	1	5	5	5	5	5	4	5	5	5	4	5	5	5	5	5	5
1	12	4	1	1	3	1	1	1	2	1	1	1	4	5	5	5	5	3	5	3	3	3	5	5	5	5	4	4
1	12	4	1	1	1	1	1	1	1	1	1	1	5	5	5	5	5	5	5	1	5	5	5	1	5	5	5	5
1	12	4	1	4	4	4	4	4	4	4	4	4	4	5	4	4	4	5	5	5	3	3	3	3	3	4	3	3
1	12	4	1	1	3	2	3	1	4	3	1	3	4	5	5	5	5	5	4	4	4	4	5	1	5	5	5	5
1	12	4	1	3	3	3	3	3	3	3	3	3	3	3	3	3	3	2	2	3	2	2	2	1	1	2	2	1
2	12	4	1	1	3	2	2	1	1	1	3	2	4	4	4	4	3	3	3	4	3	3	3	3	3	4	4	4
2	12	4	1	4	3	3	3	4	4	2	3	2	4	5	5	5	5	3	4	5	5	5	5	5	5	5	5	5
2	12	4	1	3	5	5	5	5	5	5	5	5	5	5	5	5	5	5	5	5	5	5	5	3	3	5	5	5
2	12	4	1	1	1	1	1	1	1	1	1	1	1	1	1	1	1	1	1	1	1	1	1	1	1	1	1	1
2	12	4	1	1	1	2	1	1	1	1	1	1	5	5	5	5	5	4	5	5	5	5	5	5	5	5	5	5
2	12	4	1	5	4	1	3	1	5	1	5	1	4	5	4	5	5	3	5	3	4	3	3	4	2	1	3	4
2	12	4	1	2	2	2	2	1	1	1	3	1	5	4	4	4	3	3	3	4	3	3	2	2	1	2	2	3
2	12	4	1	3	3	4	4	3	3	4	4	2	4	5	5	5	4	4	3	3	3	3	3	3	3	3	3	3
2	12	4	1	1	4	1	2	1	1	1	1	1	5	5	5	5	4	4	3	4	3	2	3	1	1	2	2	2
2	12	4	1	3	3	3	3	3	3	3	3	3	3	3	3	3	3	3	3	3	3	3	3	3	3	3	3	4
2	12	4	1	3	2	2	3	2	2	3	2	2	4	4	4	3	4	3	4	2	3	2	4	1	2	1	1	3
2	12	4	1	3	3	3	3	3	3	3	3	3	3	3	3	2	4	3	3	1	2	3	1	2	2	4	3	3
2	12	4	1	4	1	1	5	5	1	1	1	1	5	5	5	5	5	3	5	1	1	1	1	1	1	1	1	1
2	12	4	1	2	2	3	2	1	2	3	2	3	5	4	5	5	3	3	2	2	2	3	2	1	3	2	2	1
2	12	4	1	5	1	1	2	1	1	1	1	1	5	5	5	5	4	3	3	3	4	2	3	3	3	2	2	2
2	12	4	1	1	3	1	5	1	2	1	5	4	3	3	5	5	5	3	5	3	4	3	4	1	4	5	5	5
2	12	4	1	4	4	4	3	4	3	2	3	3	3	4	3	3	4	4	3	2	3	4	4	3	2	2	3	4
2	12	4	1	5	5	5	5	5	5	1	5	5	1	1	1	1	1	1	1	1	1	1	1	1	1	1	1	1
2	12	4	1	1	1	1	1	1	1	1	1	1	5	5	5	5	5	1	5	5	5	3	3	5	2	4	5	5
2	12	4	1	4	5	2	4	4	3	1	3	2	5	5	5	5	4	3	2	2	2	2	3	1	2	2	1	2
2	12	4	1	3	3	3	3	3	3	3	3	3	3	3	3	3	3	3	3	3	3	3	3	3	3	3	3	3
2	12	4	1	1	1	1	1	1	1	1	1	1	5	4	5	3	5	2	5	3	5	4	5	3	2	5	5	5
2	12	4	1	2	5	1	5	2	2	3	1	4	5	5	5	4	5	3	5	5	4	5	4	4	3	5	5	5
2	12	4	1	3	1	1	2	1	1	1	1	1	5	5	5	5	5	5	5	5	4	4	4	3	3	3	3	4
2	12	4	1	1	2	2	2	2	1	1	1	1	4	4	4	4	4	3	3	3	4	3	4	2	2	2	2	2
2	12	4	1	3	5	5	5	3	2	1	4	5	5	5	5	5	5	2	5	5	3	4	1	2	2	3	2	5
2	12	4	1	1	1	1	1	1	1	1	1	1	5	5	5	5	5	5	5	5	5	5	5	1	5	5	5	5
2	12	4	1	2	4	2	1	1	1	1	1	1	4	5	4	4	4	5	4	5	5	4	4	3	5	4	4	4
2	12	4	1	5	5	5	5	5	5	1	5	5	5	5	5	5	5	3	5	5	3	3	3	5	5	3	3	3
2	12	4	1	5	5	2	5	3	1	1	1	1	3	3	3	3	3	1	3	3	2	2	1	1	1	1	1	3
2	12	4	1	1	1	1	1	1	1	1	1	2	5	5	5	5	1	1	5	5	5	3	3	5	3	4	3	3
2	12	4	1	3	3	3	3	2	3	1	3	1	4	3	2	5	3	2	2	5	2	2	2	1	2	2	2	4
2	12	4	1	3	4	4	3	3	1	3	3	4	3	3	2	2	2	1	3	3	2	1	2	3	3	1	1	1
2	12	4	1	3	2	3	2	3	3	3	3	2	3	3	3	3	3	3	3	3	3	3	3	4	3	3	4	2
2	12	4	1	3	3	3	3	2	2	3	3	2	3	3	3	5	3	3	3	5	3	3	3	3	3	3	3	3
1	13	4	1	5	4	4	2	3	1	1	5	5	2	2	2	2	2	2	3	3	2	2	2	3	1	1	2	3
1	13	4	1	3	3	5	5	5	5	3	5	5	5	5	5	5	5	3	5	4	5	5	5	3	5	5	5	5
1	13	4	1	3	3	1	2	2	1	1	1	2	4	4	4	4	4	4	3	2	4	3	1	1	2	1	1	1
1	13	4	1	2	1	1	4	1	3	1	1	1	5	5	5	5	4	5	5	5	4	3	5	3	4	4	4	5
1	13	4	1	3	4	3	2	2	2	1	2	2	5	5	5	5	5	3	4	3	3	2	3	3	2	3	3	5
1	13	4	1	5	1	1	5	1	1	1	5	1	3	3	3	3	3	3	3	5	2	3	3	1	1	1	2	4
1	13	4	1	5	3	5	5	5	3	1	3	5	3	5	3	5	5	2	2	2	4	2	2	1	1	1	2	1
1	13	4	1	5	5	5	5	5	5	5	5	5	5	5	5	5	5	5	5	5	5	5	5	5	5	5	5	5
1	13	4	1	1	1	1	1	1	1	1	1	1	5	5	5	5	5	3	3	5	4	3	5	3	3	2	1	2
1	13	4	1	5	5	1	5	1	1	1	1	5	5	5	5	5	5	4	5	5	5	5	5	1	5	5	1	5
1	13	4	1	1	1	2	1	1	2	1	1	1	4	5	4	5	4	3	3	4	2	3	5	3	2	2	4	3
1	13	4	1	1	1	1	1	1	1	1	1	1	5	5	5	5	5	5	5	5	5	5	5	5	5	5	5	5
1	13	4	1	4	4	2	3	2	2	1	2	1	3	4	4	3	3	2	3	2	3	3	5	2	3	2	1	3
1	13	4	1	2	1	1	1	1	1	1	1	2	5	5	5	5	5	4	5	4	5	4	5	2	4	5	5	5
1	13	4	1	2	5	1	4	2	1	1	2	1	5	5	5	5	3	3	5	4	4	3	5	1	3	5	5	5
1	13	4	1	4	4	3	5	3	2	3	1	5	2	5	5	5	4	1	2	1	1	2	1	1	1	1	1	1
1	13	4	1	3	2	1	1	2	1	1	5	2	5	5	5	5	5	4	4	5	5	4	3	3	4	2	3	3
1	13	4	1	3	5	1	1	1	1	1	1	1	4	5	5	3	3	3	4	4	3	4	3	5	1	1	2	5
1	13	4	1	5	5	5	5	5	5	5	5	5	5	5	5	5	5	5	5	5	5	5	5	5	5	5	5	5
1	13	4	1	3	5	3	3	5	2	2	1	3	4	5	5	5	3	2	5	3	5	3	1	3	3	3	2	3
1	13	4	1	3	3	2	2	1	2	2	2	1	4	5	4	5	5	3	3	5	2	2	5	1	1	2	2	3
1	13	4	1	1	2	2	4	3	1	1	2	1	4	4	5	5	5	5	3	2	3	3	2	2	2	3	3	3
1	13	4	1	4	2	2	3	3	2	1	3	2	2	2	3	5	2	1	2	4	2	1	1	2	1	1	1	3
1	13	4	1	3	3	2	1	2	2	3	3	2	5	5	5	5	5	3	5	3	3	2	2	3	2	2	2	3
1	13	4	1	5	3	3	3	3	5	5	5	5	5	5	5	5	5	3	5	5	2	2	5	2	2	2	2	2
2	13	4	1	5	5	5	5	5	5	5	5	5	5	5	5	5	5	5	5	5	5	5	5	5	5	5	5	5
2	13	4	1	3	3	3	3	3	3	2	2	3	5	5	5	5	5	5	5	5	5	5	5	5	5	5	5	5
2	13	4	1	1	3	3	3	3	3	3	1	2	5	5	5	5	3	2	5	5	5	3	5	1	2	3	3	3
2	13	4	1	2	3	2	2	3	1	2	3	1	5	5	4	4	5	5	4	5	4	3	4	2	3	4	2	4
2	13	4	1	5	2	3	3	1	2	2	3	1	3	3	3	4	3	1	2	3	1	3	1	4	1	1	1	1
2	13	4	1	2	3	2	4	1	1	1	3	1	5	4	4	4	4	4	4	4	3	4	4	1	4	3	3	3
2	13	4	1	3	5	5	4	3	5	5	4	3	5	5	5	4	5	5	5	5	5	4	5	4	4	5	5	5
2	13	4	1	1	1	1	2	2	1	1	1	1	5	5	5	5	5	3	5	4	5	3	5	2	3	3	3	3
2	13	4	1	2	4	2	3	2	1	2	1	1	4	5	4	5	3	1	1	4	2	1	1	1	1	1	1	2
2	13	4	1	3	3	2	4	2	2	2	1	1	5	5	5	5	5	2	4	4	4	4	2	3	2	3	4	4
2	13	4	1	3	3	2	3	1	2	1	3	1	4	5	4	4	3	3	4	3	3	2	3	3	2	3	2	3
2	13	4	1	2	3	3	3	3	3	3	3	3	3	3	3	3	3	3	3	3	3	3	3	3	3	3	3	3
2	13	4	1	2	1	1	1	1	1	1	1	1	5	4	4	4	3	1	3	1	2	3	4	2	2	1	2	1
2	13	4	1	5	5	5	3	3	2	3	3	3	5	5	5	5	5	5	5	5	5	5	5	5	5	5	5	5
2	13	4	1	1	5	3	5	5	5	3	5	1	5	5	4	5	3	1	3	5	3	1	4	1	1	1	1	1
2	13	4	1	2	3	3	3	3	2	1	1	2	4	4	5	5	3	3	3	5	4	4	2	4	4	3	4	3
2	13	4	1	3	4	5	5	2	2	1	3	1	5	5	5	5	5	4	5	4	3	4	4	1	3	3	3	3
2	13	4	1	3	5	4	5	4	4	4	4	4	3	2	3	2	2	2	3	2	2	2	2	2	2	2	2	2
2	13	4	1	1	1	2	2	3	2	2	2	2	2	2	2	2	2	3	3	2	2	2	2	2	3	3	2	3
2	13	4	1	5	1	1	1	1	1	1	1	1	5	5	5	5	3	1	3	5	5	1	1	5	3	1	3	5
2	13	4	1	2	3	1	3	1	1	1	1	1	5	5	5	5	4	4	5	3	5	3	5	3	2	3	5	5
2	13	4	1	1	5	2	1	1	1	1	3	1	5	5	3	3	2	1	3	1	3	2	3	3	3	4	3	3
2	13	4	1	1	1	1	1	1	1	1	1	1	5	5	5	5	5	4	5	5	5	4	5	5	3	5	5	5
2	13	4	1	1	1	1	2	2	2	1	3	1	4	5	5	5	5	3	3	3	4	3	3	1	3	2	2	3
2	13	4	1	3	3	3	3	3	3	3	3	3	3	3	3	3	3	3	3	3	3	3	3	3	3	3	3	3
2	13	4	1	3	1	1	1	1	2	1	2	3	5	5	5	5	5	4	4	3	3	4	5	3	2	1	1	2
2	13	4	1	3	2	1	2	2	2	1	1	1	5	5	5	5	5	5	5	5	5	3	5	5	5	5	5	5
2	13	4	1	2	3	3	3	3	3	2	3	3	3	3	3	3	3	3	3	3	3	3	3	3	3	3	3	3
1	13	4	2	3	1	1	3	2	1	1	1	1	5	4	4	3	5	4	4	3	4	2	4	3	2	2	2	3
1	13	4	2	4	3	1	1	2	1	1	1	1	5	5	5	5	5	3	4	3	4	4	5	1	3	1	3	4
2	13	4	2	5	5	5	5	5	3	5	4	4	5	5	5	5	5	4	3	2	5	2	2	2	2	2	2	2
2	13	4	2	3	3	3	3	3	3	1	2	2	4	3	3	4	4	4	4	5	4	2	4	4	4	2	3	3
2	13	4	2	1	2	2	2	1	1	1	2	1	5	5	5	5	5	3	3	5	2	3	3	2	3	2	3	2
2	13	4	2	2	1	5	5	1	2	1	1	1	4	4	4	4	4	3	5	2	5	3	3	5	3	5	5	5
2	13	4	2	5	4	3	3	5	4	3	5	3	5	5	4	4	4	4	2	5	2	3	2	2	2	3	3	3
2	13	4	2	3	1	2	1	1	3	1	2	1	3	4	4	3	3	3	4	3	4	2	2	2	1	2	3	2
2	13	4	2	2	1	1	1	1	1	1	1	1	2	1	1	1	1	1	1	1	1	1	1	1	1	1	1	1
1	14	4	1	5	5	5	5	5	5	5	1	1	5	5	5	5	5	5	5	1	5	3	5	1	1	1	1	1
1	14	4	2	5	1	1	5	5	3	5	5	1	1	1	1	1	1	1	1	1	1	1	1	1	1	1	1	1
1	14	4	2	2	3	2	2	2	2	2	2	2	3	3	3	3	3	3	4	4	4	4	4	4	5	5	5	5
2	14	4	2	1	5	2	4	1	1	1	1	3	5	5	5	5	4	3	5	5	4	3	3	5	3	2	1	2
2	14	4	2	1	1	1	3	1	1	1	2	1	5	5	5	3	4	2	3	3	4	3	3	1	2	3	3	2
1	12	4	1	3	1	2	3	1	1	1	3	1	4	4	4	3	3	3	3	2	2	2	2	2	1	2	2	2
1	12	4	1	3	1	1	5	1	2	1	1	1	5	5	5	5	5	5	5	5	5	5	4	5	5	5	5	5
2	12	4	1	1	1	1	3	1	1	1	1	1	5	5	5	2	5	3	4	2	4	2	1	1	2	1	1	3
1	13	4	1	1	1	1	1	1	1	1	1	1	5	5	5	5	5	3	5	3	3	3	1	1	3	3	3	3
1	13	4	1	4	2	2	1	1	1	1	2	1	3	3	3	2	3	2	1	1	2	1	2	1	1	1	1	1
2	13	4	1	1	1	2	5	1	5	2	2	2	5	5	5	3	4	3	3	4	5	2	5	2	2	1	1	1
2	13	4	1	3	4	2	3	3	2	3	1	2	5	5	5	5	5	3	5	5	5	3	4	4	2	3	2	3
2	13	4	1	3	3	3	3	3	3	3	3	3	5	5	5	5	5	4	5	3	5	3	3	3	3	3	3	3
2	13	4	1	1	1	1	2	1	1	1	1	1	5	5	5	5	4	3	3	4	4	2	5	4	3	1	3	5
1	13	5	2	1	2	1	2	2	1	1	1	1	5	5	5	5	5	2	5	2	4	4	3	3	4	4	4	4
1	13	5	2	3	1	3	3	3	3	2	3	1	3	3	3	3	3	2	3	3	5	3	3	2	3	2	2	2
1	13	5	2	1	1	1	1	1	1	1	1	1	5	5	5	5	5	5	5	5	5	5	5	1	5	5	5	5
1	14	5	2	5	5	5	5	5	5	5	5	5	5	5	5	5	5	5	5	5	5	5	5	5	5	5	5	5
1	14	5	2	1	1	1	1	1	1	1	1	1	4	4	4	4	4	3	4	4	4	4	3	4	2	3	4	4
1	12	5	2	3	3	3	3	3	3	3	3	3	3	3	3	3	3	3	3	3	3	3	3	3	3	3	3	3
1	12	5	1	4	1	1	3	2	2	1	1	1	5	5	5	5	3	2	5	5	5	2	4	2	3	2	2	2
1	12	5	1	3	4	1	1	3	1	1	1	1	5	5	5	3	4	4	4	4	3	4	4	3	4	4	4	4
1	12	5	1	2	4	1	4	2	1	1	1	1	5	5	5	5	4	5	4	3	3	3	5	5	4	4	4	4
1	12	5	1	3	5	2	4	4	3	3	3	4	5	5	5	5	5	3	4	4	4	4	3	5	5	5	5	5
1	12	5	1	2	2	2	1	1	1	1	1	1	4	4	4	3	3	3	2	2	3	3	4	1	1	1	1	1
1	12	5	1	2	1	3	2	3	2	1	3	1	4	3	4	3	4	2	3	2	4	3	3	3	2	3	2	2
1	12	5	1	4	2	3	4	4	1	1	3	4	4	4	4	4	4	2	2	2	2	2	1	2	1	1	2	3
1	12	5	1	2	2	2	5	2	1	3	5	1	5	5	5	5	3	1	1	2	2	1	3	2	1	1	1	5
1	12	5	1	4	3	2	3	3	2	1	2	2	4	4	4	3	4	3	3	1	3	3	3	1	2	1	1	2
1	12	5	1	5	5	5	4	5	3	1	5	2	5	5	5	5	5	3	5	4	3	5	4	5	5	1	1	5
1	12	5	1	2	1	2	3	3	1	1	1	1	5	5	5	5	5	5	5	5	5	1	5	5	5	5	5	5
1	12	5	1	1	1	1	2	1	1	1	1	1	5	5	5	5	4	4	5	5	5	4	5	4	5	5	5	5
1	12	5	1	5	2	1	2	1	1	1	3	1	5	5	5	5	3	3	3	3	3	2	2	1	1	1	1	1
1	12	5	1	1	2	2	3	2	2	1	1	1	4	5	4	4	4	4	3	4	4	4	4	4	4	4	4	4
1	12	5	1	1	1	1	1	1	1	1	1	1	5	5	5	5	5	5	5	5	5	5	5	5	5	5	5	5
1	12	5	1	3	3	2	2	2	2	2	5	2	4	4	4	4	4	3	3	3	3	3	2	2	1	3	2	3
1	12	5	1	1	2	3	3	2	2	3	2	2	5	5	5	5	5	5	5	2	5	3	1	4	5	4	4	4
1	12	5	1	1	3	4	3	4	3	1	2	2	4	4	3	3	5	3	4	5	3	3	4	3	3	3	2	2
1	12	5	1	1	2	1	2	2	1	1	3	1	5	4	4	2	1	1	1	2	1	1	1	1	1	1	1	1
1	12	5	1	1	3	1	1	3	1	5	1	1	5	5	5	5	5	4	5	3	5	1	5	1	2	1	1	2
1	12	5	1	1	3	1	1	1	3	1	1	1	2	2	2	2	2	2	2	2	2	1	1	2	2	2	2	2
1	12	5	1	4	5	4	3	3	4	1	5	4	5	5	5	5	5	3	4	3	4	3	2	2	2	3	3	4
1	12	5	1	3	2	3	2	3	4	2	2	3	5	5	4	5	4	4	5	5	5	5	5	5	3	3	3	3
1	12	5	1	2	2	3	4	1	2	1	2	1	5	5	5	5	3	4	5	3	3	1	4	2	3	5	5	5
1	12	5	1	1	1	1	4	2	4	1	1	1	4	5	5	3	3	4	5	1	4	5	2	2	2	1	4	3
1	12	5	1	1	1	2	2	1	1	1	1	1	5	4	4	4	2	1	4	2	2	1	2	1	1	1	1	2
1	12	5	1	1	1	1	1	1	1	1	1	1	5	5	5	5	5	4	5	5	5	5	5	5	5	3	3	4
1	12	5	1	2	2	1	1	1	1	1	1	1	4	5	4	4	5	4	4	5	4	4	4	5	4	4	4	4
2	12	5	1	1	5	3	3	3	1	1	4	1	5	5	5	5	5	5	5	5	5	4	4	5	4	5	4	5
2	12	5	1	2	3	1	3	2	2	1	2	2	5	5	5	5	4	3	4	4	4	3	4	4	3	4	4	3
2	12	5	1	3	2	1	2	2	2	2	2	2	2	3	3	5	5	5	5	5	5	5	5	5	5	5	5	5
2	12	5	1	4	3	3	3	2	3	3	4	3	3	3	4	4	3	3	3	2	2	2	2	2	2	2	2	3
2	12	5	1	3	4	4	3	4	3	3	3	3	4	4	4	4	4	3	4	4	4	4	4	4	4	4	4	4
2	12	5	1	2	3	2	2	3	3	4	4	3	1	5	3	4	3	2	1	5	3	1	1	4	1	1	1	1
2	12	5	1	3	1	1	3	3	2	1	4	3	5	5	5	5	5	3	4	3	3	3	2	1	1	1	2	2
2	12	5	1	5	2	3	5	5	4	5	5	3	3	3	3	4	3	3	3	3	2	3	3	1	1	2	1	1
2	12	5	1	1	1	1	1	1	1	1	1	1	5	5	5	5	5	3	5	5	5	5	5	5	5	5	5	5
2	12	5	1	5	5	5	5	5	1	5	5	5	4	3	3	2	3	3	2	1	4	3	5	5	1	1	1	1
2	12	5	1	1	4	1	1	1	2	1	2	2	4	3	4	4	3	3	2	4	4	3	4	4	4	3	4	4
2	12	5	1	3	5	5	5	5	5	3	5	5	5	5	5	5	5	3	3	3	3	3	3	3	3	3	3	3
2	12	5	1	5	3	1	4	4	1	1	2	1	5	4	4	3	3	2	3	4	2	2	1	3	1	2	1	3
2	12	5	1	5	5	5	5	5	5	5	5	5	5	4	5	5	3	3	3	1	5	1	2	1	1	1	1	4
2	12	5	1	3	5	1	4	3	5	4	3	2	5	4	5	4	4	3	3	4	3	1	2	1	2	1	1	2
2	12	5	1	5	4	1	1	1	1	1	1	1	5	5	5	5	5	3	3	5	3	3	3	2	1	3	2	5
2	12	5	1	3	2	1	2	3	1	1	3	1	5	5	5	5	5	4	4	5	4	4	3	4	3	3	3	4
2	12	5	1	4	4	2	4	4	4	1	3	3	5	5	5	5	4	4	5	4	5	3	4	2	2	1	1	2
2	12	5	1	5	1	1	3	3	5	5	1	2	5	5	5	5	5	1	4	5	5	3	3	1	1	1	1	1
2	12	5	1	5	1	1	5	1	5	1	3	1	5	4	3	1	2	3	5	3	1	3	3	1	1	5	2	5
2	12	5	1	4	4	3	4	4	3	3	3	1	5	5	5	4	5	4	4	3	4	4	5	3	5	5	4	5
2	12	5	1	1	1	1	1	1	1	1	1	1	5	5	5	3	5	3	5	5	5	4	3	5	4	3	5	5
2	12	5	1	2	3	3	3	2	3	2	4	2	5	5	5	5	5	3	3	5	3	3	3	2	3	3	3	3
2	12	5	1	1	5	5	1	1	1	1	1	1	5	5	5	5	5	5	5	5	5	5	5	5	5	5	5	5
2	12	5	1	5	5	2	5	5	3	1	3	5	4	5	3	5	3	3	3	5	3	3	3	2	1	1	1	1
2	12	5	1	1	2	2	3	3	2	2	1	1	5	5	5	5	3	3	5	2	4	3	3	3	3	4	3	4
2	12	5	1	3	4	1	4	2	1	1	3	3	4	4	4	4	4	3	4	5	3	2	4	3	2	4	2	5
2	12	5	1	5	3	1	2	5	2	1	1	1	5	5	5	5	2	3	2	4	3	3	2	5	3	3	3	4
2	12	5	1	2	1	3	3	4	3	2	4	3	5	5	5	4	5	5	4	4	5	4	5	3	5	5	5	5
2	12	5	1	1	1	1	3	1	1	1	1	1	5	5	5	5	5	5	5	5	5	4	5	5	5	5	5	5
2	12	5	1	2	2	2	3	3	3	3	3	3	5	4	4	4	4	3	4	3	3	1	2	2	1	3	4	4
2	12	5	1	1	1	1	1	1	1	1	1	1	3	2	2	1	3	2	4	2	3	2	3	3	1	1	1	1
2	12	5	1	1	1	1	2	1	1	1	1	1	4	4	4	4	5	3	4	4	4	4	4	3	3	4	4	3
2	12	5	1	1	1	1	1	1	1	1	3	3	5	5	5	5	5	3	3	5	3	5	4	3	4	4	4	4
2	12	5	1	5	5	2	5	5	3	1	4	5	1	3	3	3	3	4	2	5	4	2	4	3	4	1	1	1
2	12	5	1	5	1	1	1	1	1	1	1	1	5	5	5	5	5	3	5	5	5	3	5	3	5	5	5	5
2	12	5	1	1	1	1	1	1	1	1	1	1	5	5	5	5	4	3	4	1	4	4	3	1	3	4	3	4
2	12	5	1	3	3	3	2	1	3	1	4	1	3	3	3	4	4	3	3	3	3	3	2	1	1	2	1	4
1	13	5	1	1	1	1	1	1	1	1	1	1	5	5	5	5	5	5	5	5	5	5	5	5	5	5	5	5
1	13	5	1	5	2	3	1	1	3	1	1	1	3	4	5	5	5	5	5	5	3	3	5	5	3	5	5	5
1	13	5	1	3	3	3	1	3	3	3	3	3	3	3	3	3	3	3	3	3	3	3	3	3	3	3	1	1
1	13	5	1	2	2	2	2	2	2	2	2	2	5	5	5	5	5	5	5	5	5	5	5	5	5	5	5	5
1	13	5	1	4	5	5	5	5	5	4	5	5	4	4	5	4	5	4	3	4	4	4	4	3	1	1	1	1
1	13	5	1	1	5	5	5	5	1	1	1	5	5	5	5	5	1	1	5	1	3	1	1	1	1	1	1	1
1	13	5	1	2	2	2	2	3	3	3	4	2	5	5	5	5	2	2	2	4	2	2	3	2	4	3	2	4
1	13	5	1	1	1	2	1	1	1	1	2	1	3	3	2	5	2	3	2	3	3	1	2	2	1	4	2	2
1	13	5	1	4	4	3	2	2	2	1	3	3	5	5	5	5	5	5	5	3	5	5	3	4	4	3	2	5
1	13	5	1	5	2	3	5	2	4	2	5	1	4	3	3	3	3	2	3	3	1	2	1	1	1	1	1	1
1	13	5	1	1	3	1	4	2	1	1	1	1	4	5	5	5	5	4	5	5	4	4	5	4	4	3	3	4
1	13	5	1	1	2	2	1	1	1	1	1	1	5	4	4	3	3	3	5	4	3	4	5	3	4	3	4	4
1	13	5	1	1	1	1	1	1	1	1	1	1	5	5	5	4	5	2	5	5	5	3	5	5	5	5	5	5
1	13	5	1	2	5	2	4	1	5	1	4	4	3	4	4	5	2	2	3	4	3	1	2	2	2	2	1	2
1	13	5	1	3	4	4	4	4	4	3	4	4	4	4	4	4	4	5	2	2	2	4	1	2	2	1	2	2
1	13	5	1	3	3	2	4	3	1	2	3	1	5	5	5	5	5	3	4	5	4	4	3	3	3	2	2	5
1	13	5	1	1	1	1	1	1	1	1	1	1	5	5	5	5	5	2	5	5	5	4	5	5	5	5	5	5
1	13	5	1	1	1	1	1	1	1	1	1	1	5	2	3	5	2	1	2	3	2	1	2	5	1	2	5	2
1	13	5	1	3	3	1	3	2	3	3	1	2	4	5	5	5	4	3	4	4	4	3	4	2	3	4	4	4
1	13	5	1	1	2	1	1	1	1	1	1	1	5	5	5	5	4	4	5	3	5	5	5	1	5	5	5	5
1	13	5	1	1	4	3	5	2	3	3	3	3	3	5	4	4	4	3	2	4	5	4	3	4	5	3	3	2
1	13	5	1	2	3	3	2	3	5	3	5	2	5	5	5	5	2	3	3	3	2	2	3	5	1	3	3	5
1	13	5	1	3	3	3	3	3	3	2	3	3	3	4	3	3	3	3	3	2	3	3	2	2	2	3	3	2
1	13	5	1	5	1	1	1	5	1	1	1	1	5	5	5	5	4	1	1	5	3	1	1	1	1	1	1	1
1	13	5	1	1	1	1	2	1	1	2	2	3	5	5	5	5	4	3	5	3	2	3	3	3	1	1	1	3
1	13	5	1	3	2	3	2	2	2	1	3	2	3	4	3	3	3	3	3	3	3	2	3	2	2	3	3	3
1	13	5	1	1	1	1	3	1	1	1	1	1	5	5	5	5	3	1	5	4	5	3	4	5	3	5	4	5
1	13	5	1	1	1	3	3	2	1	1	2	1	5	5	5	5	4	4	4	5	4	4	5	4	4	2	4	4
1	13	5	1	5	5	1	1	1	1	1	1	1	5	5	5	5	5	5	5	5	5	5	5	5	5	5	5	5
1	13	5	1	2	1	1	3	2	3	1	1	1	5	3	4	2	4	3	1	4	3	3	4	3	1	2	2	1
1	13	5	1	1	5	5	5	1	3	1	5	1	5	3	3	5	2	3	4	4	2	2	2	5	2	5	2	2
1	13	5	1	1	3	1	1	1	1	1	1	1	5	5	5	5	5	4	3	5	3	4	3	1	2	1	1	1
1	13	5	1	5	5	5	5	5	5	5	5	5	3	5	5	3	3	2	2	2	2	2	2	2	2	1	1	1
2	13	5	1	1	5	4	5	3	5	5	5	3	5	5	5	5	5	5	5	5	5	5	5	5	5	5	5	5
2	13	5	1	1	1	1	4	1	1	1	1	1	4	5	5	5	2	3	5	4	3	1	2	4	4	3	4	5
2	13	5	1	1	1	2	1	1	1	1	2	1	5	5	4	5	5	3	5	4	5	3	5	4	4	4	5	5
2	13	5	1	1	3	2	4	2	3	2	2	2	4	5	5	5	4	3	5	5	5	5	3	4	5	5	5	5
2	13	5	1	2	2	2	2	1	3	2	2	1	3	3	3	3	2	2	2	4	3	2	2	3	3	3	3	5
2	13	5	1	1	1	1	1	1	1	1	1	1	5	5	5	5	5	3	5	2	5	5	3	3	4	5	5	5
2	13	5	1	2	1	1	1	1	1	1	1	1	5	5	5	5	5	3	4	3	1	4	5	5	4	3	2	4
2	13	5	1	3	3	2	2	1	2	1	1	1	4	4	5	5	5	5	4	4	4	4	5	4	3	3	3	3
2	13	5	1	4	1	1	3	1	1	1	3	1	4	3	4	5	4	2	3	3	1	2	2	2	2	1	2	4
2	13	5	1	4	5	3	5	3	2	3	5	2	5	5	5	5	5	3	5	5	4	3	4	2	1	1	1	1
2	13	5	1	3	5	3	2	1	1	1	2	1	5	5	5	5	5	4	4	5	5	4	5	4	5	5	5	4
2	13	5	1	1	1	1	1	1	1	1	1	1	5	5	5	5	5	4	4	3	4	4	4	2	4	4	4	4
2	13	5	1	4	2	3	2	2	1	1	1	1	3	4	5	4	4	3	3	5	3	3	2	2	1	2	3	2
2	13	5	1	4	4	2	3	3	1	1	2	1	4	4	4	4	4	4	4	4	4	3	3	4	4	4	4	4
2	13	5	1	1	1	1	3	2	3	3	2	5	5	5	5	5	5	4	5	5	5	4	4	3	5	5	4	4
2	13	5	1	2	3	2	2	2	2	2	2	1	3	3	3	3	3	3	2	2	2	2	2	2	2	2	2	2
2	13	5	1	3	1	3	3	1	2	1	1	1	5	4	4	5	4	2	3	3	3	2	2	5	2	5	5	2
2	13	5	1	1	1	1	1	1	1	1	2	1	5	4	5	4	5	3	5	5	4	4	5	4	4	4	5	5
2	13	5	1	4	5	4	4	5	5	5	5	4	5	5	4	4	4	4	4	4	4	4	4	4	4	4	4	4
2	13	5	1	1	1	2	1	1	1	1	1	1	5	5	5	5	3	2	5	5	5	3	5	5	5	5	5	5
2	13	5	1	3	4	1	3	3	1	1	2	2	5	5	5	5	5	4	5	3	4	3	5	3	2	1	2	2
2	13	5	1	1	1	1	1	1	1	1	1	1	5	5	5	5	5	5	5	5	5	5	5	5	5	5	5	5
2	13	5	1	3	5	2	3	1	1	1	3	2	5	5	5	5	3	3	3	5	4	3	4	4	2	1	1	5
2	13	5	1	5	3	3	3	3	1	1	5	1	4	5	5	5	4	3	5	3	3	3	1	1	1	1	1	1
2	13	5	1	3	1	1	1	1	1	1	1	1	5	5	5	5	5	3	3	3	3	4	3	5	4	3	2	2
2	13	5	1	5	5	5	5	5	1	1	1	5	3	3	1	1	4	4	1	1	5	1	1	1	1	1	1	1
2	13	5	1	1	3	2	3	2	1	1	1	1	5	5	5	5	5	3	5	5	5	1	3	5	2	5	5	5
2	13	5	1	3	2	1	2	1	2	2	1	2	5	5	5	3	4	3	3	5	4	3	3	2	4	5	3	4
2	13	5	1	2	3	4	4	2	2	1	2	1	5	4	4	5	4	4	2	4	4	3	1	1	2	1	1	2
2	13	5	1	4	4	2	3	4	4	3	4	4	5	5	5	5	5	4	4	5	4	4	4	2	3	1	1	1
1	13	5	2	4	5	4	5	4	1	1	2	5	2	3	3	4	4	4	3	2	3	3	4	3	2	2	3	3
1	13	5	2	5	5	5	5	5	5	5	5	5	5	5	5	5	5	1	1	1	1	1	1	1	1	1	1	1
1	13	5	2	3	1	1	5	1	1	1	1	1	5	5	5	5	5	5	5	5	5	5	5	5	3	5	5	5
1	13	5	2	1	1	1	1	1	1	1	1	1	5	4	5	4	4	1	3	5	3	3	2	2	1	1	1	2
1	13	5	2	5	3	3	3	3	3	3	3	3	4	5	5	5	4	3	4	3	3	3	2	4	2	4	3	4
1	13	5	2	5	5	1	1	1	1	1	1	1	5	5	5	5	5	3	5	5	5	5	5	1	5	5	5	5
1	13	5	2	4	1	1	2	1	1	1	3	1	4	5	4	5	4	3	3	3	3	2	3	1	3	4	3	3
1	13	5	2	1	1	1	5	1	5	3	3	2	5	5	5	5	4	4	4	5	4	5	2	1	2	1	1	5
1	13	5	2	5	5	2	5	5	5	3	5	5	3	2	3	5	4	3	3	1	1	2	1	3	2	3	3	3
1	13	5	2	2	2	1	3	1	1	1	1	1	4	4	4	4	3	3	3	3	3	2	4	1	2	3	3	3
1	13	5	2	1	1	1	3	1	1	1	1	1	5	5	5	5	5	3	4	5	5	3	3	5	5	5	5	5
1	13	5	2	5	3	3	5	5	5	5	5	5	4	4	4	4	5	4	3	1	3	3	1	1	1	1	1	1
1	13	5	2	1	2	1	2	1	2	1	1	1	3	5	4	4	3	3	3	3	3	3	3	2	2	3	1	3
1	13	5	2	5	5	5	5	5	5	5	5	5	5	5	5	5	5	5	5	5	5	5	5	5	5	5	5	5
1	13	5	2	2	5	3	3	3	5	3	5	3	2	2	2	2	2	2	2	2	2	2	2	2	2	2	2	2
1	13	5	2	4	4	2	2	2	2	2	2	2	2	2	2	2	2	1	1	1	1	2	1	1	1	1	1	1
1	13	5	2	1	2	2	4	3	1	3	3	2	3	4	4	3	4	2	2	2	2	2	1	2	1	2	1	2
1	13	5	2	3	3	2	2	2	2	3	3	3	3	4	4	4	3	3	3	3	3	2	3	3	3	3	2	2
1	13	5	2	1	3	2	3	2	2	2	3	2	5	5	5	5	4	3	4	4	3	4	3	4	3	4	4	4
1	13	5	2	1	2	1	3	2	3	2	2	1	4	4	4	4	4	3	4	3	3	2	2	3	2	5	4	5
1	13	5	2	1	2	2	3	3	2	2	3	2	5	5	5	5	3	1	2	3	3	2	5	5	1	2	1	1
1	13	5	2	3	1	2	3	2	3	1	1	1	3	3	3	5	2	2	3	2	2	2	2	2	3	1	2	3
1	13	5	2	1	1	2	1	1	1	1	1	1	1	1	2	1	2	2	2	2	1	1	1	1	2	3	1	1
2	13	5	2	1	2	1	1	1	1	1	1	1	5	5	5	5	5	5	5	5	5	3	5	5	5	5	5	5
2	13	5	2	5	5	5	5	5	5	5	5	5	1	1	1	1	1	1	1	1	1	1	1	1	1	1	1	1
2	13	5	2	2	5	1	2	1	3	4	3	2	2	2	2	4	1	1	1	2	1	1	1	1	1	1	1	1
2	13	5	2	1	2	1	1	1	1	1	1	1	5	5	5	5	5	5	5	5	5	5	5	5	5	5	5	5
2	13	5	2	1	1	1	1	1	1	1	1	1	5	5	5	5	5	3	5	5	5	5	5	5	5	5	5	5
2	13	5	2	4	2	4	3	3	3	1	2	2	3	3	3	4	3	2	2	2	2	2	4	1	1	1	1	3
2	13	5	2	5	4	4	4	4	5	3	2	5	5	5	5	5	4	3	3	3	3	3	3	3	1	2	2	5
2	13	5	2	1	2	1	1	1	1	1	1	1	5	5	5	5	5	5	5	5	5	5	5	5	5	5	5	5
2	13	5	2	3	3	3	3	3	3	3	3	3	3	3	3	3	3	3	3	3	3	3	3	3	3	3	3	3
2	13	5	2	1	1	1	1	1	1	1	1	1	5	5	5	5	5	5	5	5	5	5	5	5	5	5	5	5
2	13	5	2	5	5	5	5	5	5	3	5	5	4	3	3	3	3	3	1	3	2	2	2	1	1	1	1	1
2	13	5	2	5	5	3	4	3	4	5	5	5	2	2	2	3	3	2	2	1	1	1	1	1	1	1	2	2
2	13	5	2	2	4	3	3	3	2	1	3	1	5	3	5	5	5	3	4	2	3	2	4	3	3	2	2	2
2	13	5	2	2	1	1	1	1	1	1	2	1	5	5	5	5	5	4	5	5	5	4	2	5	2	3	4	5
2	13	5	2	4	3	4	2	3	3	2	4	1	3	3	3	3	3	3	2	2	2	1	1	2	1	1	1	2
2	13	5	2	5	3	1	3	2	4	1	1	1	5	5	5	5	5	2	3	3	2	1	2	3	1	1	1	1
2	13	5	2	1	1	2	3	3	2	2	2	2	2	2	2	2	5	5	3	3	3	3	3	3	3	3	3	4
1	13	5	3	2	3	2	4	3	2	3	4	1	5	5	5	5	5	4	3	1	3	3	5	1	2	2	2	2
1	14	5	2	5	2	3	3	5	3	4	3	4	2	3	5	2	3	2	3	4	1	3	3	2	1	5	2	5
1	14	5	2	5	5	5	5	3	5	3	3	3	3	3	3	3	3	3	3	3	3	3	3	3	3	3	3	3
1	14	5	2	4	4	2	2	2	2	2	3	3	4	4	4	5	4	5	1	1	4	4	3	3	1	1	3	1
1	14	5	2	1	3	3	2	3	2	1	2	1	5	4	4	4	3	2	2	5	2	2	2	2	2	2	3	3
1	14	5	2	1	2	3	2	3	3	2	2	1	4	4	4	4	4	3	4	4	4	3	3	2	3	3	3	3
1	14	5	2	1	1	2	3	1	1	1	1	1	5	5	5	5	5	4	5	5	5	3	5	5	5	5	5	5
1	14	5	2	1	1	1	1	1	1	1	1	1	5	5	5	5	5	5	5	5	5	5	5	5	5	5	5	5
1	14	5	2	3	2	3	3	2	3	3	4	1	5	5	5	5	3	3	3	1	3	3	3	1	2	1	2	4
1	14	5	2	5	5	4	5	5	3	3	5	5	2	2	4	4	3	1	2	1	1	2	3	1	1	1	1	1
1	14	5	2	3	3	3	3	3	4	4	4	4	3	4	4	4	4	4	3	2	3	3	3	2	2	2	1	1
1	14	5	2	3	3	3	3	3	3	3	3	3	5	5	5	5	4	3	3	5	3	3	1	1	3	3	3	3
1	14	5	2	1	1	1	5	2	1	1	2	1	5	5	4	4	4	3	3	2	4	2	4	4	4	3	3	4
1	14	5	2	1	1	1	2	1	1	1	1	1	5	5	5	5	5	5	5	5	5	5	5	5	5	5	5	5
1	14	5	2	4	5	1	3	2	1	1	1	1	5	5	5	5	5	4	2	3	4	4	3	1	3	2	2	3
1	14	5	2	3	5	5	1	5	3	4	4	3	5	5	5	3	4	3	3	4	3	3	3	2	2	2	3	2
1	14	5	2	1	1	1	1	1	1	1	1	1	5	5	5	5	5	5	5	5	5	5	5	5	5	5	5	5
1	14	5	2	3	3	3	2	2	2	3	3	2	3	4	3	3	3	3	3	3	3	2	2	2	2	2	1	3
1	14	5	2	1	1	1	1	1	1	1	1	1	5	5	5	5	5	5	5	5	3	4	5	1	5	1	5	5
1	14	5	2	5	1	1	1	1	1	1	1	1	1	1	1	1	3	2	1	3	3	3	2	2	3	3	2	2
1	14	5	2	4	5	4	5	5	5	4	5	5	3	3	3	3	3	3	3	3	1	1	5	3	3	3	3	3
1	14	5	2	2	3	2	2	2	2	2	4	2	3	3	3	3	3	2	3	3	3	2	2	3	2	2	3	3
1	14	5	2	3	5	1	3	3	3	3	3	4	3	3	3	3	3	3	3	3	3	2	3	3	2	2	2	2
1	14	5	2	3	5	4	5	5	5	3	3	3	4	5	5	5	3	2	3	3	3	3	1	1	5	5	5	5
1	14	5	2	2	2	2	3	2	2	2	2	2	4	3	3	3	4	3	3	3	4	4	3	2	3	2	2	3
2	14	5	2	2	1	1	1	1	1	1	1	1	5	5	5	5	1	1	1	3	1	3	3	1	1	1	1	1
2	14	5	2	3	3	3	3	3	2	3	3	3	2	2	2	2	3	3	3	2	2	3	3	3	3	3	3	3
2	14	5	2	1	5	2	1	1	1	1	1	1	5	5	5	5	5	5	5	5	5	5	5	5	5	5	5	5
2	14	5	2	1	2	1	3	2	1	1	1	1	5	5	5	5	5	4	5	5	5	5	5	5	5	5	5	5
2	14	5	2	1	1	1	1	1	1	1	1	1	5	5	5	5	5	1	5	5	5	5	5	5	3	3	5	5
2	14	5	2	4	3	3	5	1	2	2	5	1	5	5	5	5	1	1	1	4	1	1	1	5	1	1	2	2
2	14	5	2	3	3	3	3	3	3	2	3	4	4	4	4	4	4	4	3	3	3	3	3	2	2	3	3	3
2	14	5	2	3	3	3	3	3	4	3	3	3	4	4	4	3	4	3	4	3	3	3	4	3	3	3	3	3
2	14	5	2	2	2	1	2	1	2	1	1	1	3	2	3	3	2	2	1	1	2	1	3	1	1	2	2	1
2	14	5	2	5	5	3	5	4	4	5	5	5	2	2	2	2	3	3	2	2	1	1	2	1	1	1	1	1
2	14	5	2	4	2	4	3	2	4	2	5	2	2	3	3	3	2	2	2	3	2	2	2	3	3	3	1	5
2	14	5	2	1	4	1	1	1	1	5	5	5	4	1	1	1	1	4	3	1	1	1	1	1	1	1	1	1
2	14	5	2	1	1	1	1	1	1	1	1	1	5	5	5	5	5	5	5	5	5	5	5	5	5	5	5	5
2	14	5	2	1	1	3	4	1	4	3	5	3	4	5	4	4	4	4	4	5	4	4	4	4	4	4	4	4
2	14	5	2	5	5	5	5	5	2	5	5	5	5	3	3	5	3	1	1	1	2	2	2	1	1	1	1	1
2	14	5	2	1	1	1	3	1	1	1	1	1	4	4	4	4	4	3	4	2	4	4	4	4	4	4	4	4
2	14	5	2	3	3	1	1	1	1	1	1	1	5	5	5	5	5	3	5	2	5	4	3	5	5	5	5	5
2	14	5	2	3	3	3	3	3	3	3	3	3	3	3	3	3	3	3	3	3	3	3	3	3	3	3	3	3
1	14	5	3	3	5	1	5	5	3	2	5	5	4	4	4	3	3	1	2	1	1	2	1	1	1	3	2	2
1	14	5	3	1	3	1	5	5	2	4	4	2	4	4	3	4	4	4	4	2	2	5	4	5	3	5	5	5
1	14	5	3	1	3	4	3	3	3	1	5	4	5	5	5	5	4	1	2	5	3	2	3	1	3	1	1	1
1	14	5	3	3	3	2	3	2	2	3	3	3	3	3	3	3	3	3	3	3	3	3	3	3	3	3	3	3
1	14	5	3	4	3	2	2	1	2	3	5	2	3	3	3	3	3	2	2	3	2	2	1	1	2	2	3	4
2	14	5	3	1	2	1	1	1	1	1	2	1	4	5	5	5	3	3	3	5	3	1	3	3	1	5	5	5
2	14	5	3	3	1	1	3	1	1	1	1	1	4	4	4	4	4	4	4	4	4	4	4	4	4	4	4	4
2	14	5	3	3	3	2	4	3	3	3	1	4	5	5	5	4	4	4	5	5	5	4	3	4	2	4	2	3
2	14	5	3	5	5	5	5	5	5	5	5	5	1	1	1	1	5	5	1	1	1	1	1	1	1	1	1	1
2	14	5	3	1	1	1	1	1	1	1	1	1	5	5	5	5	5	5	5	5	5	5	5	5	5	5	5	5
2	14	5	3	1	1	5	5	5	1	1	4	1	4	5	5	3	2	2	1	1	1	2	5	1	1	1	3	5
1	15	5	2	4	5	5	4	3	3	2	5	3	3	3	3	3	2	2	2	1	1	2	1	1	1	1	1	1
1	15	5	2	1	3	3	5	5	5	3	3	3	5	5	5	5	5	3	4	5	5	4	5	5	5	3	3	3
2	15	5	2	2	2	4	5	2	4	2	4	2	4	4	5	5	5	2	3	5	2	4	5	4	2	5	5	4
1	15	5	3	3	4	3	3	3	3	3	3	3	5	5	5	5	5	3	5	4	5	4	5	3	5	4	3	5
1	15	5	3	3	3	3	3	3	3	3	3	3	3	3	3	3	3	3	3	3	3	3	3	3	3	3	3	3
1	15	5	3	5	1	1	1	1	1	1	1	1	5	5	5	5	5	5	5	5	5	5	5	5	5	5	5	5
1	15	5	3	4	1	1	1	1	1	1	1	1	5	5	3	3	5	4	4	1	4	1	5	1	4	5	5	5
1	15	5	3	1	3	3	2	1	3	1	5	1	4	4	4	3	4	3	3	2	4	3	3	2	2	3	2	4
1	15	5	3	3	2	2	1	2	1	1	1	1	4	4	5	5	3	3	3	4	4	3	3	3	2	2	2	1
2	15	5	3	3	3	3	3	3	2	1	3	3	4	3	2	4	3	2	3	2	3	2	2	4	3	4	3	3
2	15	5	3	3	2	2	3	2	1	1	2	2	4	4	4	3	2	2	2	2	2	2	3	3	2	1	1	3
2	15	5	3	4	3	4	4	4	4	3	3	4	4	5	3	3	2	2	3	2	2	2	2	2	2	2	2	2
1	16	5	3	2	3	1	4	2	4	3	3	1	4	4	3	4	3	2	3	3	2	2	2	4	2	3	3	5
2	12	5	1	5	5	5	5	5	1	5	5	5	1	1	1	1	1	2	3	3	3	2	3	1	1	2	2	1
2	12	5	1	4	4	2	5	4	5	4	1	4	4	4	4	4	4	4	4	3	3	3	4	4	3	3	3	3
2	13	5	1	4	1	3	3	5	2	1	2	3	5	5	5	5	5	2	2	1	5	3	1	1	2	1	1	1
1	13	6	2	3	4	3	4	3	5	5	2	4	5	5	5	5	5	3	3	3	2	5	5	2	1	5	3	5
1	13	6	2	1	3	1	1	1	1	1	1	1	3	5	5	5	5	3	5	5	5	5	5	1	1	2	2	2
2	13	6	2	5	1	1	1	1	1	1	1	1	1	1	1	1	1	1	1	1	1	1	1	1	1	1	1	1
1	14	6	2	2	4	3	2	1	5	1	2	2	5	5	5	5	5	5	5	5	5	5	5	5	5	5	5	5
1	14	6	2	5	5	5	3	5	3	3	1	3	3	5	5	3	4	1	1	3	1	1	1	1	1	1	1	1
2	14	6	2	3	5	3	5	5	5	5	5	5	3	3	3	3	4	4	3	4	4	3	3	3	3	3	3	3
2	14	6	2	5	5	1	1	1	1	1	5	1	5	5	5	5	5	1	5	3	3	2	2	1	1	1	1	1
1	14	6	3	4	5	5	3	4	5	4	5	4	4	4	4	2	5	3	3	3	3	3	3	3	3	3	3	3
1	14	6	3	5	4	3	3	3	3	3	4	3	3	4	3	4	3	2	4	3	3	2	2	2	2	2	2	3
1	15	6	3	1	1	1	1	1	1	1	1	1	5	5	5	5	5	3	5	5	5	5	5	5	5	5	5	5
2	15	6	3	1	5	1	1	1	1	1	1	1	5	5	5	5	5	5	5	5	5	5	5	5	5	5	5	5
2	15	6	3	3	5	5	5	5	5	5	5	5	5	5	5	5	5	5	2	2	2	2	4	4	4	4	4	4
2	15	6	3	2	3	2	4	2	1	2	3	1	4	3	3	4	4	4	3	5	4	4	3	2	2	2	2	3
1	12	6	1	1	2	1	1	1	1	1	1	1	5	5	5	5	5	2	2	3	3	2	4	4	3	3	3	4
1	12	6	1	4	1	2	4	4	2	4	5	3	5	5	5	5	3	2	3	5	3	2	3	2	2	3	3	3
1	12	6	1	3	2	3	3	4	3	3	3	2	4	4	4	4	3	3	3	3	3	2	3	3	3	2	3	3
2	12	6	1	1	1	1	1	1	1	1	1	1	5	5	5	5	5	5	5	5	5	5	5	1	5	5	1	5
2	12	6	1	4	4	3	4	4	3	3	2	2	4	5	5	4	2	2	2	3	2	2	2	2	2	2	2	4
2	12	6	1	1	4	3	3	3	2	1	2	3	5	5	5	5	5	2	5	5	4	4	3	2	1	3	4	4
2	12	6	1	3	5	5	5	5	1	1	3	3	5	5	5	5	5	3	5	3	5	5	5	5	5	5	5	5
2	12	6	1	3	2	2	3	3	1	1	1	1	3	4	4	5	5	3	4	4	5	4	3	3	2	3	1	3
1	12	6	2	3	2	3	4	3	3	3	4	4	3	3	3	3	3	3	3	3	3	3	3	2	3	2	2	3
1	13	6	1	1	5	5	5	1	1	1	1	1	5	5	5	5	5	5	5	5	5	5	5	5	5	5	5	5
1	13	6	1	3	4	3	4	3	3	2	4	3	3	5	4	4	4	3	3	2	3	2	1	1	1	1	2	2
1	13	6	1	5	1	4	5	5	5	1	1	5	4	5	5	5	4	3	5	4	4	3	3	2	3	2	2	2
2	13	6	1	2	4	3	4	4	2	2	3	4	3	4	3	4	4	3	3	4	4	3	3	1	2	3	2	4
2	13	6	1	2	2	2	2	1	1	2	1	1	4	5	5	4	3	4	5	5	4	2	2	1	2	3	1	1
2	13	6	1	3	2	2	3	3	2	2	2	3	4	5	4	4	3	3	3	3	3	3	5	2	1	2	1	1
2	13	6	1	5	5	1	5	5	3	3	3	5	5	5	5	5	5	5	5	5	5	5	5	5	5	5	5	5
1	13	6	2	2	3	4	2	2	4	1	2	3	3	4	3	3	3	4	3	3	3	3	4	5	4	3	3	3
1	13	6	2	2	1	2	5	1	2	1	3	1	5	5	5	5	1	3	5	4	3	2	4	5	4	3	4	5
1	13	6	2	1	1	1	1	1	1	1	2	1	3	4	5	5	5	5	3	1	1	2	3	2	3	2	3	3
1	13	6	2	3	2	4	5	1	2	2	1	1	3	3	3	2	1	1	1	1	1	1	1	1	1	1	1	3
1	13	6	2	1	2	3	3	2	2	2	3	2	4	5	5	5	3	5	5	4	3	3	3	1	1	1	3	3
1	13	6	2	3	2	1	2	1	1	1	1	1	4	5	5	5	4	2	4	5	2	2	1	4	1	1	1	1
1	13	6	2	1	1	1	1	1	2	1	2	1	5	5	5	5	4	5	5	5	5	3	5	5	5	5	5	4
1	13	6	2	3	5	3	3	3	3	2	2	3	5	5	5	5	4	4	5	4	4	4	3	2	1	1	1	2
1	13	6	2	3	3	5	3	4	3	3	3	3	3	3	3	3	2	2	3	3	3	3	4	3	3	3	4	4
1	13	6	2	1	1	1	1	1	1	1	1	1	5	4	4	5	5	2	4	3	2	2	4	2	2	2	2	2
1	13	6	2	4	4	3	4	4	3	2	3	2	4	2	4	3	3	3	4	4	2	3	4	4	4	4	5	5
1	13	6	2	2	2	1	1	1	1	1	1	1	5	5	5	5	4	3	4	5	4	3	5	5	3	2	2	2
1	13	6	2	3	3	3	2	1	3	2	5	1	3	4	4	4	3	2	3	3	2	2	1	1	1	1	1	1
1	13	6	2	2	1	1	2	1	1	1	1	1	5	5	5	5	5	4	4	4	4	3	4	4	2	2	2	2
1	13	6	2	2	1	1	2	1	1	1	2	1	5	5	5	5	3	2	2	2	2	2	3	1	2	3	3	2
1	13	6	2	1	1	1	1	1	1	1	3	1	5	5	5	5	3	2	3	1	2	1	3	1	1	1	1	1
1	13	6	2	3	3	3	3	3	3	3	3	3	3	3	3	3	3	3	3	3	3	3	3	3	3	3	3	3
1	13	6	2	1	2	1	1	1	1	1	1	1	5	5	5	5	5	5	5	5	5	5	5	5	2	5	5	5
1	13	6	2	4	4	3	4	3	4	3	4	3	3	4	4	4	3	3	2	4	2	2	2	2	2	2	2	2
1	13	6	2	1	1	1	1	1	1	1	1	1	5	5	5	5	5	5	5	5	5	5	5	5	5	5	5	5
1	13	6	2	2	2	2	1	1	2	2	1	1	1	3	2	3	3	2	3	3	2	2	1	3	2	1	2	2
1	13	6	2	5	3	3	4	3	1	1	5	1	5	5	5	5	3	3	3	3	4	3	4	2	3	3	3	4
1	13	6	2	5	5	5	5	5	5	5	5	5	5	5	5	5	5	5	5	5	5	5	5	5	5	5	5	5
1	13	6	2	1	1	1	1	1	1	1	2	1	3	2	3	3	5	3	2	4	1	2	1	2	2	1	1	5
1	13	6	2	4	3	3	3	3	4	4	5	3	4	4	4	2	2	2	2	2	3	2	2	3	2	3	2	2
1	13	6	2	3	4	4	4	4	4	1	5	5	5	5	5	5	4	4	5	5	5	4	5	1	1	3	3	1
2	13	6	2	5	5	5	5	5	1	5	5	5	2	4	4	2	5	1	1	3	3	1	1	1	3	1	1	5
2	13	6	2	2	4	1	1	1	1	1	1	1	5	5	5	5	5	3	5	3	5	4	5	1	4	2	5	4
2	13	6	2	3	3	3	3	3	3	3	3	3	3	3	3	3	3	2	4	3	4	3	3	2	3	2	3	3
2	13	6	2	1	1	1	1	1	1	1	1	1	5	5	5	5	3	1	5	5	5	4	5	5	3	3	3	3
2	13	6	2	5	5	2	4	2	2	2	3	3	5	5	4	5	3	3	4	3	4	3	4	4	4	3	4	4
2	13	6	2	4	3	2	4	1	1	1	1	1	5	5	5	5	4	5	4	3	4	2	4	3	2	2	3	2
2	13	6	2	1	1	1	2	1	1	1	2	1	5	5	5	5	4	3	4	1	4	3	5	3	4	4	4	4
2	13	6	2	1	1	1	1	1	1	1	1	1	5	5	5	5	5	5	5	3	5	4	5	4	5	5	4	5
2	13	6	2	4	4	3	2	2	3	1	1	3	5	5	5	5	4	2	2	5	2	2	4	4	2	2	2	3
2	13	6	2	1	4	1	5	1	1	1	2	1	4	5	5	5	5	2	2	1	4	1	5	5	1	4	4	5
2	13	6	2	1	5	3	3	3	3	4	3	3	3	2	4	1	3	2	1	4	3	2	2	2	2	2	2	2
2	13	6	2	1	1	5	2	3	5	3	5	2	4	4	4	5	3	2	5	5	4	3	5	1	1	1	1	1
2	13	6	2	2	5	2	5	1	4	1	3	3	5	5	5	5	5	3	5	3	5	4	5	3	1	3	1	3
2	13	6	2	5	5	5	5	5	5	5	5	5	2	3	3	3	3	3	3	4	2	1	3	1	3	2	2	2
2	13	6	2	1	2	3	2	1	1	1	1	1	5	5	5	5	5	5	4	5	5	4	5	5	5	5	5	5
2	13	6	2	3	3	1	2	1	3	1	2	2	5	5	5	5	3	2	2	3	1	2	2	3	1	2	3	2
2	13	6	2	3	3	2	3	2	3	2	2	2	3	3	2	2	2	2	3	2	2	3	2	2	2	2	2	2
2	13	6	2	2	2	2	3	1	2	2	4	2	5	4	4	4	3	3	1	2	3	2	5	2	2	3	3	3
2	13	6	2	1	1	1	3	1	5	1	3	1	5	5	5	5	5	2	4	5	3	3	3	5	2	1	1	5
2	13	6	2	4	5	5	5	3	3	2	5	4	5	5	5	5	3	3	5	3	3	4	5	1	5	3	3	5
1	13	6	3	5	5	5	5	5	5	5	5	5	5	5	5	5	5	5	5	5	5	5	5	5	5	5	5	5
2	14	6	1	1	1	1	5	1	1	1	1	1	4	3	3	1	1	1	5	5	2	2	4	3	3	5	5	5
1	14	6	2	5	5	4	5	4	5	4	5	4	5	3	3	4	5	4	4	2	4	4	2	4	4	4	4	3
1	14	6	2	4	5	3	4	2	1	3	5	2	4	5	5	4	5	2	2	2	2	3	1	1	1	1	1	1
1	14	6	2	3	3	3	3	1	3	5	5	1	5	5	5	5	5	5	5	5	3	1	5	1	5	5	5	5
1	14	6	2	2	2	1	2	2	2	2	3	2	4	4	5	5	4	2	2	5	5	4	3	4	4	4	4	4
1	14	6	2	1	4	1	1	1	1	1	3	1	4	4	5	5	5	5	5	1	5	5	5	1	1	5	5	5
1	14	6	2	1	2	1	3	1	1	1	1	1	3	3	3	2	5	2	3	5	3	3	4	4	2	1	2	2
1	14	6	2	1	3	1	1	1	1	1	1	1	4	5	5	5	4	3	5	5	3	4	3	5	5	4	3	3
1	14	6	2	4	3	4	3	2	3	1	4	1	4	4	5	5	4	3	3	2	2	3	4	2	3	2	3	2
1	14	6	2	1	1	1	1	1	1	1	1	1	5	5	5	5	5	4	5	5	5	3	5	5	5	5	5	5
1	14	6	2	3	3	3	3	3	3	3	3	3	3	3	3	3	3	3	3	3	3	3	3	3	3	3	3	3
1	14	6	2	5	5	5	5	5	5	5	5	5	5	5	5	5	4	3	5	5	4	4	4	5	5	2	1	5
1	14	6	2	2	2	1	5	3	3	2	2	2	5	5	5	5	5	1	5	5	3	3	3	5	3	5	4	4
1	14	6	2	4	2	2	5	2	2	2	5	3	4	5	5	4	2	2	3	3	3	2	2	1	1	2	1	2
1	14	6	2	5	4	4	4	4	2	4	4	4	1	1	1	1	1	1	1	1	1	1	1	1	3	2	1	3
1	14	6	2	4	5	5	5	5	4	2	5	4	5	3	5	5	2	2	1	3	2	1	5	1	1	1	1	1
1	14	6	2	5	3	4	5	4	3	4	4	4	4	5	5	5	5	4	3	5	4	3	3	2	5	3	3	3
1	14	6	2	4	3	1	2	1	1	1	1	1	5	5	5	5	5	4	4	5	5	2	5	5	4	5	5	5
1	14	6	2	1	4	1	1	1	5	1	1	1	5	5	5	5	5	5	5	5	5	5	5	5	5	5	5	5
1	14	6	2	3	2	3	2	1	2	1	3	1	5	5	5	5	3	3	4	3	3	2	3	3	1	5	3	4
2	14	6	2	1	1	1	3	2	2	2	1	1	3	3	3	2	2	3	2	2	2	1	2	3	3	3	3	3
2	14	6	2	2	5	5	5	2	5	5	5	5	5	5	5	5	5	4	4	4	5	4	4	5	3	3	3	4
2	14	6	2	3	3	3	3	3	3	3	4	3	3	3	3	3	3	3	3	3	3	3	3	3	3	3	3	3
2	14	6	2	1	1	1	1	1	1	1	5	1	4	4	4	4	4	2	3	1	2	2	3	1	4	3	3	3
2	14	6	2	2	3	1	2	2	3	1	3	2	5	5	5	5	3	3	2	4	2	2	2	2	1	2	4	5
2	14	6	2	5	1	1	1	1	1	1	1	1	2	2	2	2	4	4	4	4	3	2	5	2	2	2	2	3
2	14	6	2	1	1	1	1	1	1	1	1	1	5	5	5	5	5	5	5	5	5	5	5	5	5	5	5	5
2	14	6	2	1	1	1	1	1	1	1	1	1	5	5	5	5	5	4	5	5	5	5	5	5	5	5	5	5
2	14	6	2	3	2	2	2	1	1	1	3	1	3	4	4	5	4	2	3	1	3	3	4	3	1	1	3	4
2	14	6	2	5	5	5	1	1	1	3	5	1	5	5	5	5	3	1	1	3	3	1	1	3	1	1	1	1
2	14	6	2	2	2	2	4	2	2	2	5	1	5	5	5	4	3	3	4	3	3	2	4	2	2	1	1	4
2	14	6	2	1	2	2	4	1	2	1	3	1	4	5	5	5	2	2	2	3	2	1	1	1	1	3	2	3
2	14	6	2	4	5	4	4	3	4	2	3	3	5	5	5	5	3	2	2	5	3	1	1	1	1	1	1	1
2	14	6	2	3	3	3	3	3	3	1	3	3	5	5	5	5	5	3	5	5	5	3	5	5	3	3	3	3
2	14	6	2	2	3	2	3	2	2	2	2	1	4	4	3	3	3	3	3	2	2	2	2	1	2	2	2	2
2	14	6	2	1	1	1	1	1	1	1	1	1	4	5	5	5	5	3	1	5	5	4	4	1	2	4	4	4
2	14	6	2	5	5	1	3	1	5	3	5	1	5	4	4	3	2	3	2	4	3	1	4	2	2	2	3	1
2	14	6	2	3	2	3	3	3	3	3	4	1	3	3	3	3	3	2	2	4	3	3	2	1	2	2	2	4
2	14	6	2	1	1	1	1	1	1	1	2	1	5	5	5	5	5	3	5	4	5	1	4	4	5	5	5	5
2	14	6	2	3	4	1	1	1	1	1	1	2	4	4	5	5	5	4	4	3	4	4	5	3	2	3	5	5
2	14	6	2	5	5	5	5	4	4	5	5	5	5	4	4	3	4	3	3	4	4	3	3	3	3	3	3	4
1	14	6	3	3	2	1	3	1	1	1	3	2	4	4	4	4	4	4	3	4	3	3	4	2	2	3	3	5
1	14	6	3	1	2	1	2	1	1	2	1	1	5	4	5	5	5	4	4	4	5	4	4	3	4	4	4	4
1	14	6	3	2	3	2	3	2	2	1	1	1	4	5	4	4	4	3	4	2	3	3	4	2	2	3	3	4
1	14	6	3	1	1	1	1	1	1	1	1	1	1	5	5	5	5	3	5	5	3	1	1	1	1	1	1	1
1	14	6	3	3	3	3	3	3	3	3	3	1	5	5	5	5	5	4	5	5	5	4	3	3	5	5	4	4
1	14	6	3	1	1	1	1	1	1	1	1	1	2	1	1	1	1	1	1	1	1	1	1	1	1	1	1	1
1	14	6	3	4	4	1	4	2	4	2	4	4	4	4	4	4	3	1	2	2	2	1	3	1	1	1	1	1
1	14	6	3	2	4	1	1	2	1	1	1	1	5	5	5	5	2	3	2	1	3	2	1	1	1	1	1	1
1	14	6	3	5	3	3	5	5	3	3	3	2	3	3	3	3	2	1	3	3	2	1	1	1	1	1	1	1
1	14	6	3	5	3	3	4	4	3	3	4	2	3	3	2	2	2	2	2	2	2	2	2	3	2	2	2	2
1	14	6	3	3	3	3	3	3	2	2	2	2	1	1	1	1	1	1	1	1	1	1	1	1	1	2	1	1
1	14	6	3	3	2	1	1	1	1	1	1	1	5	5	5	5	5	1	3	2	3	1	1	2	1	1	1	1
1	14	6	3	1	5	1	3	1	1	2	2	1	3	4	4	2	3	2	2	3	3	3	2	1	1	1	1	2
1	14	6	3	1	2	2	4	3	2	2	2	3	4	4	4	4	4	4	4	4	4	4	4	4	2	2	2	3
1	14	6	3	5	5	3	2	1	4	3	3	1	5	5	5	5	5	3	1	3	1	3	5	3	1	3	1	3
1	14	6	3	2	1	1	4	3	4	1	4	1	3	3	3	3	3	3	3	1	2	2	3	1	2	2	1	1
1	14	6	3	1	5	5	5	5	5	5	5	5	5	5	5	5	5	5	5	5	5	5	5	5	5	5	5	5
1	14	6	3	5	5	5	5	5	5	5	5	3	3	3	3	3	3	3	3	3	3	3	3	3	3	3	3	3
1	14	6	3	3	1	5	5	3	4	1	5	5	2	2	2	4	3	2	2	1	1	1	1	2	1	1	2	2
1	14	6	3	1	1	1	1	1	1	1	1	1	5	5	5	5	5	5	5	5	5	5	5	5	5	5	5	5
1	14	6	3	5	5	5	5	1	1	5	5	1	3	3	3	3	1	1	1	3	1	1	1	1	1	1	1	1
1	14	6	3	4	5	3	1	1	1	2	3	1	2	2	1	2	2	2	2	2	1	2	2	1	2	2	1	4
1	14	6	3	1	1	1	1	1	1	1	1	1	5	5	5	5	5	5	5	5	5	5	5	5	5	5	5	5
1	14	6	3	5	4	5	5	5	4	5	5	4	2	1	4	3	5	3	2	3	4	4	2	3	2	1	2	1
1	14	6	3	5	5	5	5	5	5	5	5	5	5	5	5	5	5	5	5	5	5	5	5	5	5	5	5	5
1	14	6	3	3	3	2	2	2	2	2	2	1	3	4	3	2	3	3	3	1	3	2	2	1	1	2	2	2
1	14	6	3	3	4	4	3	3	4	3	4	3	5	5	5	5	4	3	4	4	4	3	3	3	3	3	3	3
1	14	6	3	4	5	4	5	1	4	2	5	1	5	3	5	5	2	2	2	1	2	2	3	1	2	1	1	1
1	14	6	3	2	1	2	5	2	5	5	5	1	5	5	5	5	4	2	2	5	2	2	2	5	1	1	1	1
2	14	6	3	3	3	3	3	3	3	3	3	3	3	3	3	3	3	3	3	3	3	3	3	3	3	3	3	3
2	14	6	3	1	5	1	1	1	1	1	1	1	5	5	5	5	5	5	5	5	5	5	5	5	5	5	5	5
2	14	6	3	1	1	1	1	1	1	1	1	1	5	5	5	5	5	5	5	5	5	5	5	5	5	5	5	5
2	14	6	3	3	3	3	3	2	4	4	5	3	4	5	5	5	3	2	2	4	1	1	4	2	2	2	2	2
2	14	6	3	5	5	4	4	3	5	5	5	4	4	4	4	5	4	3	3	4	3	3	3	3	3	2	2	3
2	14	6	3	5	5	5	5	5	1	5	5	5	5	5	5	5	2	1	1	1	1	1	1	1	1	1	1	1
2	14	6	3	4	3	3	3	3	3	2	4	2	4	4	4	4	4	4	4	4	4	4	4	4	4	4	4	5
2	14	6	3	5	2	2	5	5	5	5	5	5	5	5	5	5	5	3	5	5	3	3	5	5	3	2	2	5
2	14	6	3	3	3	3	3	3	3	3	3	3	3	3	3	3	3	2	2	2	2	2	2	2	2	2	2	2
2	14	6	3	3	4	3	3	2	3	4	3	2	3	3	4	4	3	3	3	3	3	2	3	2	2	2	2	3
2	14	6	3	2	2	1	2	1	1	1	1	2	5	5	5	5	5	4	5	5	5	4	5	3	5	4	4	4
2	14	6	3	5	2	4	4	2	4	2	1	1	5	5	5	5	4	3	3	2	2	1	3	1	3	4	3	3
2	14	6	3	2	2	2	1	1	1	1	1	1	2	2	2	2	2	2	2	2	2	2	2	2	2	2	2	2
2	14	6	3	5	5	5	4	4	2	5	5	2	3	3	3	3	2	2	2	2	2	2	1	2	2	1	1	2
2	14	6	3	1	1	1	1	1	1	1	1	1	1	1	1	1	1	1	1	1	1	1	1	1	1	1	1	1
2	14	6	3	4	4	4	4	4	4	4	4	3	2	3	3	2	4	2	1	2	2	3	1	1	1	1	1	1
2	14	6	3	2	3	2	3	2	3	2	2	2	4	5	5	5	5	3	5	5	4	3	4	2	2	2	2	2
2	14	6	3	3	4	1	4	4	1	1	1	2	3	5	5	3	3	2	2	3	1	2	2	1	1	1	1	1
2	14	6	3	5	4	4	5	4	4	4	4	4	3	3	3	2	4	3	2	3	2	2	2	2	1	1	1	1
2	14	6	3	5	4	3	5	5	1	1	2	5	5	5	5	5	4	1	5	5	1	2	3	3	1	1	1	3
2	14	6	3	4	1	5	5	1	2	1	5	1	1	2	2	5	3	3	3	5	4	4	2	4	2	2	2	4
2	14	6	3	2	5	5	1	1	1	1	5	1	3	3	4	4	2	2	2	5	2	1	2	1	1	1	1	2
2	14	6	3	4	5	5	5	5	5	2	5	1	5	5	5	5	5	3	5	3	3	4	4	3	2	4	1	1
2	14	6	3	4	5	5	5	5	3	3	4	2	4	5	5	5	5	4	3	5	4	3	4	2	1	1	4	2
2	14	6	3	5	3	3	3	3	4	5	5	3	3	5	5	5	5	2	3	3	2	1	1	1	1	1	2	3
2	14	6	3	3	4	2	5	1	1	1	3	1	1	4	4	5	1	1	2	4	1	1	1	1	1	1	2	3
2	14	6	3	4	4	1	2	1	3	1	1	1	5	5	5	5	3	2	3	2	2	1	3	1	1	1	1	2
2	14	6	3	1	1	1	1	1	1	1	1	1	5	4	4	5	4	1	1	2	1	1	1	5	5	5	5	5
2	14	6	3	3	3	3	2	2	1	1	3	2	3	4	4	4	4	2	1	2	1	1	1	1	1	1	1	1
2	14	6	3	5	4	2	2	1	2	5	3	3	4	3	3	4	5	5	3	2	4	5	3	1	1	1	1	1
2	14	6	3	3	4	3	2	3	5	3	5	4	4	4	4	4	4	4	4	5	4	4	5	3	3	4	4	4
2	14	6	3	5	5	5	5	5	3	5	5	5	5	5	5	5	1	3	1	3	3	2	4	1	1	1	1	1
1	15	6	2	2	1	1	1	1	1	3	3	1	4	4	4	3	3	4	2	1	1	3	1	1	1	4	1	4
2	15	6	2	1	4	2	2	1	1	1	2	3	5	5	5	5	5	4	5	5	5	5	5	5	5	5	5	5
2	15	6	2	5	5	1	5	5	5	5	5	5	1	1	1	1	1	1	1	1	1	1	1	1	1	1	1	1
1	15	6	3	3	1	1	1	1	1	1	1	3	5	5	5	5	1	1	1	3	1	1	1	1	1	1	1	1
1	15	6	3	3	3	3	3	3	3	3	3	3	3	3	3	3	3	3	3	3	3	3	3	3	3	3	3	3
1	15	6	3	3	4	3	4	2	3	3	3	3	3	3	3	3	3	3	3	3	3	3	3	3	3	3	3	3
1	15	6	3	3	5	5	5	4	5	5	5	5	5	5	5	5	5	5	4	4	5	5	5	3	5	4	4	4
1	15	6	3	2	3	2	5	2	5	5	5	5	5	5	5	5	5	5	5	3	5	5	5	5	5	5	5	5
1	15	6	3	1	1	1	1	1	1	1	1	1	5	5	5	4	4	3	4	5	5	5	4	5	1	1	3	3
1	15	6	3	1	1	1	1	1	1	1	2	1	5	5	5	5	5	4	4	4	5	5	5	5	5	5	5	5
1	15	6	3	5	4	4	4	1	4	3	5	5	4	5	4	3	2	1	3	3	2	3	2	1	2	1	1	1
1	15	6	3	1	1	1	1	1	1	1	1	1	1	1	1	1	1	1	1	1	1	1	1	1	1	1	1	1
1	15	6	3	3	2	4	3	2	2	4	4	2	3	4	3	2	2	2	2	1	2	2	1	3	3	2	2	4
1	15	6	3	1	1	1	1	1	1	1	1	1	5	5	5	5	5	5	5	5	5	5	5	5	5	5	5	5
1	15	6	3	4	3	1	1	1	2	1	2	1	5	5	5	5	4	3	2	1	3	2	4	1	1	1	1	1
1	15	6	3	2	3	2	3	2	2	1	3	1	4	4	4	4	3	3	4	3	4	3	3	2	3	4	3	4
1	15	6	3	5	5	3	5	2	2	5	5	3	5	5	5	2	4	3	3	1	2	3	2	1	1	1	2	2
1	15	6	3	3	2	2	3	2	2	2	5	2	5	5	5	5	5	5	5	5	5	3	3	3	3	3	3	3
1	15	6	3	5	5	5	5	5	5	5	5	5	3	3	3	3	3	5	2	3	3	2	3	1	1	1	1	1
1	15	6	3	1	5	1	5	5	1	1	3	1	5	5	5	5	5	5	5	5	5	3	5	5	4	5	5	5
1	15	6	3	3	4	4	4	4	5	4	4	4	3	3	3	4	2	4	2	3	2	2	1	2	2	2	2	2
1	15	6	3	3	3	3	3	3	1	1	2	1	3	5	5	5	4	3	3	4	3	2	2	1	1	3	3	3
1	15	6	3	1	5	5	1	5	5	5	5	5	1	1	1	1	1	1	1	1	1	1	1	1	1	1	1	1
1	15	6	3	1	1	1	1	1	1	1	1	1	5	5	5	5	5	3	5	3	5	3	3	3	3	4	5	5
1	15	6	3	5	5	5	5	5	1	5	5	5	1	2	2	3	5	1	1	5	2	1	1	1	2	1	1	1
1	15	6	3	5	5	5	5	3	5	5	5	5	1	1	1	1	1	1	1	1	1	1	1	1	1	1	1	1
1	15	6	3	5	5	5	5	5	5	5	5	5	1	1	1	1	4	3	1	1	2	1	1	1	1	1	1	1
1	15	6	3	5	4	3	5	5	3	3	3	3	2	2	2	2	3	3	1	1	1	1	3	1	1	1	1	1
1	15	6	3	2	2	2	3	3	2	2	2	2	2	1	1	4	2	1	1	2	2	2	1	1	1	1	1	1
2	15	6	3	1	5	3	5	1	1	1	3	1	5	5	5	5	5	5	5	5	5	5	4	4	5	5	5	5
2	15	6	3	2	4	2	2	2	2	1	1	1	5	5	5	5	5	5	5	5	5	4	5	5	3	5	4	4
2	15	6	3	5	5	3	5	3	3	5	5	5	3	3	3	3	3	2	1	2	1	3	1	1	1	1	1	1
2	15	6	3	5	4	2	5	3	3	3	5	1	5	5	5	5	3	4	3	5	3	4	3	1	2	2	2	2
2	15	6	3	5	5	5	5	5	5	5	5	5	2	3	2	5	1	1	1	2	1	1	1	1	1	1	1	1
2	15	6	3	4	4	4	1	4	5	1	4	1	3	4	4	4	3	3	2	3	2	4	2	1	1	1	1	4
2	15	6	3	2	2	2	1	1	1	1	2	1	5	5	5	5	5	4	4	4	4	3	4	2	4	4	5	5
2	15	6	3	4	4	1	4	5	3	4	5	3	5	5	5	5	5	4	4	4	4	4	4	1	3	3	3	3
2	15	6	3	5	5	5	5	5	5	5	5	5	5	5	5	5	5	5	5	5	5	5	5	5	5	5	5	5
2	15	6	3	5	3	3	3	3	3	3	3	3	5	5	5	3	3	3	3	3	5	3	3	3	3	3	3	3
2	15	6	3	5	1	1	5	2	1	1	1	1	4	4	4	4	4	4	3	5	3	3	4	3	3	3	3	3
2	15	6	3	5	5	5	5	5	5	4	5	4	4	4	4	4	4	2	2	4	2	2	1	2	1	5	1	2
2	15	6	3	1	3	2	1	1	2	1	1	1	4	5	5	5	4	3	3	3	4	3	3	3	3	3	3	3
2	15	6	3	4	4	4	4	3	4	4	4	3	3	3	3	3	3	2	2	2	3	2	3	1	1	1	1	1
2	15	6	3	1	1	1	4	2	1	1	1	1	5	5	5	5	5	2	5	5	5	4	5	5	1	1	5	1
2	15	6	3	1	1	1	1	1	1	1	1	1	5	5	5	5	5	2	5	4	5	5	5	5	5	5	5	5
2	15	6	3	5	5	2	5	5	5	5	5	5	3	2	2	2	4	1	1	5	1	1	1	1	1	1	1	1
2	15	6	3	3	2	2	2	2	2	1	2	1	4	4	4	4	3	2	3	5	3	2	3	3	2	3	3	3
2	15	6	3	5	5	4	5	5	5	5	3	4	5	4	4	4	4	3	3	3	3	2	3	2	2	2	2	2
1	16	6	3	3	5	5	5	5	5	5	5	3	3	3	3	3	3	3	3	3	3	3	3	3	3	3	3	3
2	16	6	3	5	5	3	5	5	5	5	3	5	3	3	3	3	3	3	3	3	3	3	3	3	3	3	3	3
2	16	6	2	5	5	5	5	5	5	5	5	1	1	2	1	4	5	2	4	3	2	3	1	2	2	2	2	3
2	13	7	2	1	1	1	1	1	1	1	1	1	1	1	1	1	1	1	1	1	1	1	1	5	1	1	1	1
1	13	7	1	5	1	1	2	2	3	2	2	5	3	3	3	3	3	3	3	2	2	2	2	1	2	1	1	1
1	13	7	1	5	1	1	1	1	1	1	1	1	5	5	5	5	5	3	1	1	5	1	1	1	1	1	1	1
2	13	7	1	3	3	3	3	3	3	3	3	3	3	5	5	5	5	5	5	5	5	5	5	5	5	5	5	5
1	13	7	2	5	5	5	5	5	5	5	5	5	5	5	5	5	5	5	5	5	5	5	5	5	5	5	5	5
1	13	7	3	1	1	1	1	1	1	1	1	1	5	5	5	1	1	1	1	1	1	1	1	1	1	1	1	1
2	14	7	2	5	5	5	5	5	5	5	5	5	1	1	1	1	4	1	1	1	1	1	1	1	1	1	1	1
1	14	7	3	1	3	4	4	2	2	2	2	2	3	3	3	3	5	3	3	3	3	3	3	3	4	3	3	3
1	14	7	3	1	4	1	2	5	1	1	2	1	4	5	5	5	4	3	3	1	3	1	3	1	1	1	3	1
1	14	7	3	1	1	1	3	1	1	1	1	1	5	5	5	5	5	5	5	5	5	5	5	5	5	5	5	5
1	14	7	3	5	5	3	3	3	3	3	3	5	4	2	3	4	4	4	4	4	4	5	2	3	2	1	3	3
1	15	7	3	1	1	1	1	1	1	1	1	1	5	5	5	5	5	5	5	5	5	5	5	5	5	5	5	5
1	15	7	3	5	5	5	5	5	5	5	5	5	5	5	5	5	5	3	1	1	1	1	5	5	3	5	5	5
1	15	7	3	4	5	4	5	5	1	5	4	2	5	5	5	5	4	3	4	3	4	4	4	1	1	1	1	1
1	14	7	3	1	4	4	4	4	4	3	2	2	4	4	4	4	4	4	4	2	2	2	4	1	1	1	1	1
1	14	7	3	1	2	1	2	1	1	1	1	1	5	5	5	4	4	3	5	5	5	5	5	5	3	3	3	3
2	14	7	3	1	5	3	3	3	2	2	5	3	5	4	5	5	4	3	3	4	1	2	2	3	1	3	2	3
2	15	7	3	4	4	2	3	1	1	3	3	1	3	4	4	4	4	3	3	4	3	3	3	3	1	2	2	3
1	12	7	1	2	2	1	3	2	3	2	1	2	5	5	5	5	5	4	5	5	5	5	5	3	3	2	2	5
1	12	7	1	1	3	1	4	1	4	4	3	4	5	5	5	5	5	4	5	4	5	4	5	4	4	4	4	3
1	12	7	1	3	3	1	5	2	4	3	5	1	5	5	5	5	2	3	3	3	3	1	2	1	1	1	1	1
2	12	7	1	3	3	3	3	3	3	2	3	2	4	5	4	5	5	4	4	4	5	5	5	4	5	4	3	3
2	12	7	1	3	4	3	4	4	2	2	3	2	3	3	4	3	2	2	2	1	3	1	1	1	1	1	1	1
2	12	7	1	3	3	4	3	2	2	2	1	2	5	5	5	3	3	3	3	1	4	3	4	2	3	3	3	3
2	12	7	1	4	5	1	5	5	5	3	2	5	5	5	5	5	5	5	5	5	5	5	5	5	5	5	5	5
2	12	7	1	1	5	2	5	2	1	1	5	1	5	5	5	5	5	2	3	5	2	3	5	5	1	5	5	3
1	13	7	1	3	5	3	5	3	5	5	5	5	5	5	5	5	3	3	3	3	3	3	3	1	1	1	1	1
1	13	7	1	4	5	5	4	1	1	3	4	1	5	4	4	4	2	1	1	3	3	4	1	1	1	1	1	1
1	13	7	1	5	4	3	5	3	1	5	3	3	3	5	4	5	2	3	3	1	3	2	4	3	1	1	2	2
1	13	7	1	1	2	2	3	2	2	1	2	1	5	5	5	5	5	5	5	5	5	3	5	5	3	4	4	4
1	13	7	1	2	2	1	3	1	1	1	2	1	5	5	5	5	5	2	5	5	5	5	5	5	5	5	5	5
2	13	7	1	1	4	3	3	3	2	2	4	2	5	5	5	5	4	3	3	2	3	3	2	2	2	4	5	5
2	13	7	1	1	1	1	1	1	1	1	1	1	5	5	5	3	4	3	4	2	5	4	5	2	3	3	5	5
2	13	7	1	3	4	3	4	4	4	2	3	3	4	5	5	5	5	3	4	4	3	3	3	3	3	2	3	3
2	13	7	1	1	1	1	1	1	3	1	3	1	5	5	5	5	4	3	5	5	5	4	4	5	5	5	5	5
1	13	7	2	1	1	1	1	1	1	1	1	1	5	5	5	3	5	5	5	5	5	5	5	5	5	5	5	5
1	13	7	2	1	1	1	1	1	1	1	1	1	5	5	5	5	5	4	5	5	5	5	5	4	4	4	5	5
1	13	7	2	1	1	1	1	1	1	1	1	1	5	5	5	5	5	4	5	5	5	5	5	3	5	5	5	5
1	13	7	2	3	3	3	3	2	1	1	1	1	3	3	3	3	2	1	1	3	2	2	1	1	1	3	3	3
2	13	7	2	3	4	1	1	1	1	1	1	1	4	5	5	5	4	4	5	5	5	4	5	5	3	3	3	3
2	13	7	2	5	5	5	5	5	5	2	2	5	5	5	5	4	4	3	3	3	3	4	4	3	2	1	1	3
2	13	7	2	3	1	1	1	1	1	1	1	1	5	5	5	5	5	5	5	5	5	5	5	5	5	5	5	5
1	14	7	2	1	5	1	1	3	2	2	3	2	4	4	4	4	4	5	3	4	4	4	4	4	4	4	4	4
1	14	7	2	3	1	1	1	1	3	1	1	1	4	4	4	4	4	2	4	2	3	2	2	3	1	1	2	5
1	14	7	2	1	1	1	4	1	1	1	1	1	5	5	5	5	5	4	4	5	5	4	5	5	5	5	5	5
1	14	7	2	1	2	1	3	2	1	1	2	1	4	4	4	4	3	2	3	3	2	3	2	2	3	2	3	5
2	14	7	2	5	1	1	1	1	1	1	1	1	1	1	1	1	1	1	1	5	1	1	5	1	1	1	1	1
1	14	7	3	3	2	2	2	2	2	2	3	2	4	4	4	4	3	3	3	3	2	3	2	2	2	2	2	3
1	14	7	3	5	5	5	5	5	5	5	5	5	5	5	5	5	5	5	5	5	5	5	5	5	5	5	5	5
1	14	7	3	3	1	2	2	1	2	2	2	1	2	2	3	2	4	2	3	2	2	1	3	1	2	2	2	3
1	14	7	3	1	5	1	5	5	4	4	4	3	4	4	4	4	4	4	3	4	4	4	4	4	4	4	4	4
1	14	7	3	2	4	1	4	1	1	1	1	1	5	5	5	5	4	4	4	3	3	4	3	2	2	5	5	5
1	14	7	3	5	2	4	3	3	3	3	3	2	3	3	3	3	2	2	2	4	2	1	2	1	1	1	1	1
1	14	7	3	1	1	1	5	1	1	1	5	1	5	5	5	5	3	3	3	3	1	1	1	3	1	5	5	5
1	14	7	3	3	5	5	5	5	5	5	4	5	4	4	4	4	5	3	3	3	4	3	2	3	4	3	3	3
1	14	7	3	3	3	3	3	3	3	3	3	3	3	3	3	3	3	3	3	3	3	3	3	3	3	3	3	3
1	14	7	3	5	1	1	1	1	1	1	1	1	5	5	5	5	5	5	5	5	5	5	5	5	4	5	5	5
1	14	7	3	1	1	1	2	1	1	1	1	1	5	3	3	3	2	2	3	3	2	2	4	3	3	3	5	4
1	14	7	3	1	2	2	2	2	2	2	2	2	5	5	5	5	5	2	2	2	3	2	2	2	2	2	2	2
1	14	7	3	1	1	4	4	3	5	2	1	1	5	5	5	5	5	5	5	5	5	5	5	5	5	5	5	5
1	14	7	3	3	3	2	2	1	1	1	3	1	4	3	3	3	3	2	3	4	3	2	1	4	2	2	2	2
1	14	7	3	5	4	4	5	5	5	5	5	5	2	3	3	3	2	2	2	1	2	2	3	1	1	1	1	1
1	14	7	3	3	5	1	5	5	5	3	5	5	3	5	5	5	3	2	3	1	1	3	2	1	3	3	1	3
1	14	7	3	2	5	3	3	3	3	4	4	3	5	4	4	2	4	4	4	4	3	3	4	4	2	2	2	3
2	14	7	3	1	1	1	1	1	1	1	1	1	5	5	5	5	5	4	5	4	5	5	5	5	5	5	5	5
2	14	7	3	4	3	3	2	4	1	1	3	1	4	5	5	5	5	1	3	2	1	2	2	5	1	1	1	1
2	14	7	3	1	1	1	2	1	1	1	1	1	5	5	5	5	5	4	4	4	4	4	3	5	5	5	5	5
2	14	7	3	1	3	5	5	1	1	1	5	1	5	5	5	5	5	3	3	1	3	5	5	1	1	3	1	5
2	14	7	3	3	5	5	2	1	1	1	2	3	3	3	3	3	3	3	3	3	3	3	3	1	1	3	3	3
2	14	7	3	2	4	3	4	3	4	2	5	2	4	4	4	4	3	2	3	4	3	2	2	3	2	3	2	2
2	14	7	3	1	1	1	1	1	1	1	3	1	4	4	3	4	3	3	2	4	2	2	3	3	3	3	3	3
2	14	7	3	1	1	4	5	3	5	1	5	1	5	5	5	5	3	2	3	1	2	1	3	5	1	5	1	5
2	14	7	3	2	2	3	2	2	1	1	1	2	4	4	4	3	5	5	4	5	4	3	3	3	3	3	4	5
2	14	7	3	3	4	3	1	1	4	3	4	1	4	4	5	5	3	3	3	5	4	3	2	5	3	5	4	5
2	14	7	3	3	3	2	3	3	3	2	3	3	4	4	4	5	4	3	4	3	4	3	4	2	2	3	3	3
2	14	7	3	3	4	1	2	1	1	1	3	2	4	4	4	5	2	3	3	5	3	2	3	3	3	2	3	3
2	14	7	3	1	2	2	1	1	1	1	3	1	4	4	3	5	4	3	3	5	3	3	3	3	2	5	4	4
2	14	7	3	3	3	1	2	2	3	3	3	3	3	3	3	3	3	3	3	3	2	2	2	3	2	3	3	3
2	14	7	3	1	1	1	1	1	1	1	1	1	5	5	5	5	5	5	5	5	5	4	5	5	4	5	5	5
2	14	7	3	3	4	1	4	3	1	1	1	1	5	5	5	5	5	5	5	4	5	4	5	3	2	3	3	3
2	14	7	3	5	5	3	4	5	3	5	5	2	3	4	4	5	2	2	2	3	2	2	1	1	1	1	1	1
2	14	7	3	3	4	3	3	2	3	1	3	3	5	5	5	4	4	3	3	2	3	3	3	3	2	3	3	3
2	14	7	3	4	1	1	4	1	1	1	1	1	5	5	5	5	5	4	4	2	4	4	3	4	2	2	5	3
2	14	7	3	4	1	2	2	2	2	2	2	2	5	5	5	5	5	4	4	5	4	4	4	3	4	4	3	3
2	14	7	3	1	1	1	1	1	1	1	1	1	5	5	5	4	3	3	3	3	3	3	5	2	2	2	2	2
2	14	7	3	1	1	1	1	1	1	1	2	1	5	5	5	5	5	5	5	5	5	5	5	5	5	5	5	5
2	14	7	3	3	3	3	3	3	3	3	3	1	5	5	5	5	5	4	5	5	5	4	5	4	5	5	5	5
2	14	7	3	3	3	3	2	2	2	1	3	2	5	4	4	5	5	4	5	5	4	4	4	4	1	2	2	2
2	14	7	3	1	4	2	4	3	1	3	3	3	5	5	5	5	5	5	5	5	5	5	5	5	5	5	5	5
2	14	7	3	5	5	5	4	5	2	2	4	3	5	5	5	3	5	3	3	3	3	3	3	2	2	3	2	2
2	14	7	3	5	5	5	5	5	5	5	5	5	4	3	2	3	2	3	3	4	2	1	2	2	3	2	2	2
2	14	7	3	3	1	1	1	1	1	1	1	1	4	4	4	4	4	4	1	2	3	3	4	2	2	3	3	3
2	14	7	3	1	1	1	1	5	1	1	1	1	5	5	5	5	5	3	5	5	5	4	5	5	2	3	1	3
2	14	7	3	5	3	3	3	3	3	3	3	3	3	3	3	3	3	3	3	5	2	2	4	3	3	3	3	3
2	14	7	3	2	3	3	3	2	3	3	3	3	4	5	5	5	5	4	4	5	5	4	5	5	5	5	5	5
2	14	7	3	5	5	5	5	5	3	5	5	3	3	5	5	3	5	2	3	5	3	2	2	2	2	2	2	3
2	14	7	3	5	5	5	5	5	3	5	5	2	3	3	3	2	3	2	1	4	2	2	2	1	1	1	1	1
2	14	7	3	5	5	5	5	5	5	5	5	5	1	5	5	3	1	1	2	5	1	1	5	1	1	2	1	5
2	14	7	3	2	1	1	2	1	1	1	3	1	4	4	4	4	4	1	4	4	4	1	4	4	4	1	1	2
2	14	7	3	5	3	5	5	5	5	5	5	3	1	1	1	1	3	3	3	1	1	1	1	1	1	1	1	1
2	14	7	3	4	2	2	4	2	2	2	5	2	4	5	5	5	1	1	1	2	1	1	1	1	1	2	2	1
2	14	7	3	5	5	5	5	4	5	5	5	3	4	4	4	4	4	3	4	4	4	3	4	4	1	1	1	1
2	14	7	3	1	1	1	5	5	1	1	5	5	3	5	5	5	4	3	1	2	2	4	3	5	2	2	2	2
2	14	7	3	3	3	2	3	3	2	2	3	2	5	5	5	5	3	2	3	2	2	2	2	2	2	2	2	2
2	14	7	3	3	4	2	2	2	2	1	2	1	5	5	5	5	4	3	3	5	4	3	4	3	1	3	3	3
2	14	7	3	3	3	3	3	3	3	3	3	3	3	3	3	3	3	3	3	3	3	3	3	3	3	3	3	3
2	14	7	3	3	5	3	5	1	1	3	4	1	5	5	5	5	4	4	4	4	4	4	5	4	5	5	3	3
1	15	7	3	2	2	2	1	1	3	2	1	1	5	5	5	5	3	2	3	3	3	3	1	3	2	3	4	4
1	15	7	3	2	1	1	1	1	1	1	1	1	5	5	5	5	5	3	4	2	3	1	2	2	1	1	2	2
1	15	7	3	1	3	3	3	1	1	1	1	1	5	5	5	5	5	5	5	5	5	3	4	3	3	4	4	4
1	15	7	3	2	2	2	2	2	2	2	2	2	2	2	2	2	2	2	2	2	2	2	2	2	2	2	2	2
1	15	7	3	1	1	1	1	1	1	1	1	1	5	5	5	5	5	5	5	5	5	5	5	5	5	5	5	5
1	15	7	3	4	4	4	4	4	4	4	4	4	4	4	4	4	4	4	4	4	4	4	4	4	4	4	4	4
1	15	7	3	4	5	2	5	4	3	4	4	4	2	3	3	3	3	3	3	3	3	2	2	2	2	2	2	3
1	15	7	3	5	2	2	3	5	5	4	3	1	4	4	4	4	2	1	1	1	1	1	2	2	2	2	2	2
1	15	7	3	5	5	1	5	1	3	3	5	1	2	3	3	5	2	1	1	3	1	1	1	1	1	1	1	1
1	15	7	3	3	2	3	3	2	4	3	4	3	3	5	5	5	3	3	3	2	2	3	2	5	2	2	3	3
1	15	7	3	1	3	1	3	2	1	3	3	2	4	5	5	5	3	3	3	2	5	2	5	3	3	3	3	3
1	15	7	3	3	3	3	3	3	3	3	3	3	3	3	3	3	3	3	3	3	3	3	3	3	3	3	3	3
1	15	7	3	1	1	1	3	1	1	1	1	1	1	1	1	1	1	1	1	1	1	1	1	1	1	1	1	1
1	15	7	3	5	3	3	3	3	3	3	3	3	3	3	3	3	3	3	3	3	3	3	3	3	3	3	3	3
1	15	7	3	1	3	1	1	1	1	1	1	2	5	5	5	5	3	1	2	1	2	1	1	1	1	1	1	1
1	15	7	3	4	2	3	3	2	4	2	2	2	5	5	5	5	5	3	4	4	4	3	3	3	5	3	4	4
1	15	7	3	1	1	1	1	1	1	1	1	1	5	5	5	5	5	5	5	5	5	5	5	5	5	5	5	5
2	15	7	3	1	4	1	1	1	1	1	5	1	5	5	5	5	3	1	2	5	3	3	5	3	3	5	5	5
2	15	7	3	3	2	3	2	2	2	2	3	2	3	3	3	3	3	2	2	2	2	2	2	2	2	2	2	2
2	15	7	3	5	4	3	4	3	4	2	4	4	3	3	3	3	4	2	2	3	3	2	2	3	2	2	3	4
2	15	7	3	5	4	1	4	4	3	2	5	3	4	4	4	5	4	4	4	1	3	2	1	3	1	3	2	1
2	15	7	3	1	5	1	3	1	1	1	4	1	5	5	5	5	4	4	4	5	3	2	2	4	2	1	2	2
2	15	7	3	1	2	1	4	2	1	1	2	1	5	5	5	5	4	3	4	5	3	2	3	3	2	3	3	3
2	15	7	3	4	5	5	5	5	5	5	2	3	4	5	5	5	4	2	2	2	2	1	2	1	2	1	1	2
2	15	7	3	2	2	3	4	3	2	1	5	1	5	5	5	5	4	3	4	3	2	2	2	2	2	2	2	3
2	15	7	3	3	3	2	2	2	2	2	4	2	5	5	5	5	5	5	5	4	4	3	4	5	3	3	3	3
2	15	7	3	2	3	1	1	1	1	1	1	1	5	5	5	5	4	3	5	5	5	3	2	5	5	5	5	5
2	15	7	3	3	4	2	4	3	2	1	3	3	4	4	3	4	3	3	3	5	3	3	2	5	3	3	3	3
2	15	7	3	3	1	1	1	1	1	1	4	1	4	3	3	4	2	1	1	2	2	2	1	4	1	1	1	1
2	15	7	3	4	4	2	1	1	1	1	1	1	5	5	5	5	4	5	4	5	4	4	2	5	2	2	1	3
2	15	7	3	3	3	3	3	3	4	3	4	4	3	5	5	5	3	3	4	4	3	3	4	2	5	3	3	3
2	15	7	3	4	4	3	4	3	2	3	5	3	4	4	4	4	4	4	4	4	3	3	2	2	2	2	2	2
2	15	7	3	5	3	5	5	1	3	3	5	3	5	5	5	5	5	3	3	1	3	3	3	1	3	2	3	2
2	15	7	3	1	4	1	1	1	1	1	1	1	5	5	5	5	5	5	5	5	5	4	5	5	5	5	5	5
2	15	7	3	3	1	3	4	1	3	1	3	1	4	4	5	5	3	3	3	3	3	2	3	3	2	3	3	3
2	15	7	3	3	4	1	1	1	4	1	3	1	5	5	5	5	4	4	4	3	3	3	3	4	3	3	3	3
2	15	7	3	3	5	5	5	5	5	5	5	5	3	1	2	3	2	1	1	2	1	1	1	1	1	1	1	1
2	15	7	3	5	5	1	4	1	1	3	5	1	3	3	3	3	3	2	3	5	5	3	3	5	3	3	4	5
2	15	7	3	1	1	1	2	1	1	1	1	1	5	5	4	3	5	2	3	4	3	4	3	1	1	2	2	5
2	13	7	2	1	1	1	1	1	1	5	1	1	5	5	5	5	5	5	5	5	5	5	5	5	5	5	5	5
1	12	8	1	1	3	3	2	1	3	2	1	2	5	5	5	5	5	5	5	5	5	5	5	5	5	5	5	5
2	13	8	1	1	1	1	1	1	1	1	1	1	5	5	5	5	5	3	5	5	5	3	5	4	5	5	5	2
2	13	8	2	4	2	3	3	3	3	3	3	1	2	2	2	3	3	3	3	1	2	1	1	1	1	1	1	1
2	13	8	2	3	3	1	5	1	1	1	1	1	4	5	5	5	4	4	5	5	5	3	5	3	3	3	3	3
2	13	8	2	1	1	1	1	5	1	1	1	1	5	5	5	5	5	5	5	5	5	5	5	5	5	5	5	5
2	13	8	2	3	1	1	1	1	1	1	1	1	5	5	5	4	3	2	3	5	4	3	4	3	3	1	1	1
2	13	8	2	3	3	2	3	3	2	2	2	2	5	5	5	5	3	3	3	5	3	3	3	3	3	2	2	2
2	13	8	2	2	2	2	1	1	1	1	3	1	5	5	5	5	5	5	5	5	5	4	5	5	5	5	5	5
1	14	8	2	5	3	3	3	3	3	3	3	3	3	3	3	3	3	3	3	1	3	3	3	3	3	1	3	3
1	14	8	3	2	5	3	2	5	3	3	3	3	4	4	4	4	4	4	4	4	4	4	4	4	4	4	4	4
1	14	8	3	4	2	1	1	1	1	1	1	1	5	4	4	4	4	4	3	4	5	4	4	1	3	2	2	3
2	14	8	3	2	5	5	5	1	5	4	5	5	5	5	5	5	5	3	4	3	3	3	5	2	5	4	2	4
1	15	8	3	1	2	1	1	1	2	1	2	2	3	3	3	4	5	4	4	4	3	3	3	3	3	4	4	5
2	15	8	3	3	3	3	3	1	1	3	1	1	4	5	5	4	5	3	3	4	4	4	5	5	2	2	3	3
2	15	8	3	4	4	3	4	4	2	3	3	3	4	3	4	4	3	3	3	3	3	2	2	2	2	2	1	1
2	15	8	3	5	3	3	3	3	3	3	3	3	3	3	3	3	3	3	3	3	3	3	3	3	3	5	5	5
2	15	8	3	5	5	2	5	5	2	1	3	2	4	5	5	5	2	2	2	4	2	2	2	3	1	1	1	2
2	15	8	3	3	4	3	4	3	2	3	3	4	3	4	4	4	4	3	3	3	4	3	3	3	3	3	3	3
1	14	8	3	2	2	2	2	2	2	2	2	2	2	2	2	2	2	2	2	2	2	2	2	2	2	2	2	2
1	12	9	1	1	2	2	1	1	2	1	2	2	4	5	5	5	4	3	3	3	4	3	3	2	2	2	2	4
1	12	9	1	1	1	1	5	1	1	1	1	1	5	5	5	5	5	5	5	5	5	5	5	5	5	5	5	5
2	12	9	1	2	3	3	3	3	1	1	2	1	4	5	5	4	2	2	4	4	3	2	3	2	4	4	4	4
2	12	9	1	1	1	1	1	1	1	1	1	1	5	5	5	5	5	5	5	5	5	5	5	5	5	5	5	5
1	13	9	3	1	2	1	2	1	1	1	1	1	4	4	4	4	4	4	4	4	4	3	3	3	3	3	3	3
1	13	9	3	2	2	2	2	1	2	2	3	1	4	4	4	4	5	2	2	3	2	2	2	3	2	2	2	3
1	14	9	2	5	3	3	3	3	3	3	2	2	5	5	5	5	5	3	3	2	4	1	1	3	3	3	1	1
2	14	9	2	1	1	4	1	1	1	1	1	1	5	5	5	5	4	3	4	4	3	2	3	4	3	3	3	3
1	14	9	3	5	4	4	4	2	4	3	5	4	5	5	5	5	5	1	4	5	1	4	2	3	1	2	1	3
1	14	9	3	2	2	2	2	2	2	2	2	2	2	2	2	2	2	2	2	2	2	2	2	2	2	2	2	2
1	14	9	3	4	1	4	1	1	1	1	1	1	5	5	5	5	5	4	5	5	5	4	5	5	5	5	5	5
1	14	9	3	3	1	1	2	1	1	1	1	1	5	5	5	5	4	4	5	5	5	4	5	1	4	4	4	4
1	14	9	3	1	1	1	1	1	1	1	1	1	5	5	5	5	5	5	5	5	5	5	5	5	5	5	5	5
1	14	9	3	3	3	2	2	2	2	2	5	2	5	3	3	4	5	3	3	4	3	3	3	3	3	2	2	2
1	14	9	3	5	2	2	1	1	4	1	5	1	5	5	5	5	5	3	3	5	5	3	1	1	1	3	3	5
2	14	9	3	4	3	4	4	3	3	3	5	5	4	4	4	3	4	4	3	3	3	3	3	3	3	3	3	3
2	14	9	3	3	3	3	3	3	3	3	3	3	3	3	3	3	3	3	3	3	3	3	3	3	3	3	3	3
2	14	9	3	3	4	1	1	1	1	1	1	1	5	5	5	5	5	5	5	5	5	5	5	5	5	5	5	5
2	14	9	3	3	3	3	3	3	3	3	3	3	3	3	3	3	3	3	3	3	3	3	3	3	3	3	3	3
2	14	9	3	3	4	3	4	3	3	3	4	3	4	4	4	4	3	3	3	2	2	2	3	2	2	2	2	2
1	15	9	3	4	4	3	2	1	1	2	3	1	4	3	2	2	2	2	2	2	1	1	1	1	1	1	1	1
1	15	9	3	3	1	1	3	3	3	3	5	3	3	3	3	3	3	1	1	1	3	2	1	1	1	1	1	1
1	15	9	3	1	3	3	2	2	3	2	2	1	5	5	5	4	3	4	4	3	4	4	3	4	4	4	5	5
1	15	9	3	3	3	3	3	3	3	3	3	3	3	3	3	3	3	3	3	3	3	3	3	3	3	3	3	3
1	15	9	3	1	1	1	1	1	1	1	1	1	5	5	5	5	5	3	5	3	5	5	5	3	5	5	5	5
2	15	9	3	5	5	3	5	5	5	5	4	4	5	5	5	5	5	5	5	5	3	5	3	3	4	5	5	5
2	15	9	3	5	5	1	3	1	3	5	5	1	1	2	2	3	1	1	1	4	1	1	1	1	1	1	1	2
2	15	9	3	2	3	3	3	2	3	2	3	2	4	4	4	4	4	3	4	3	3	3	2	2	2	3	3	3
1	16	9	3	3	3	4	4	3	3	4	5	1	3	4	3	5	5	4	3	4	2	3	3	1	1	3	2	3
1	16	9	3	5	5	5	5	5	5	5	5	5	5	5	5	5	5	5	5	5	5	5	5	5	5	5	5	5
2	16	9	3	2	2	3	2	2	3	3	4	1	5	5	5	5	5	4	4	5	3	2	2	2	1	2	2	2
2	14	10	3	5	5	1	4	3	4	4	5	3	4	4	4	2	2	2	2	1	3	1	3	2	1	3	1	1
2	15	10	3	5	3	1	1	1	4	3	1	1	5	5	5	5	5	3	5	5	5	5	5	5	4	5	5	5
2	13	11	2	5	1	1	1	1	1	1	1	1	5	5	5	5	1	1	1	5	1	1	5	5	1	2	2	2
1	15	11	3	1	1	1	1	1	1	1	1	1	1	1	1	1	1	1	1	1	1	1	1	1	1	1	1	1
2	16	11	1	5	5	1	5	5	5	5	5	5	3	5	5	5	5	5	4	5	5	5	5	5	5	5	5	5
